# Supplementary material for: CO2 recycling by phosphoenolpyruvate carboxylase enables cassava leaf metabolism to tolerate low water availability
Source: Front Plant Sci. 2023 May 9;14:1159247. doi: 10.3389/fpls.2023.1159247 (PMC10204807; doi:10.3389/fpls.2023.1159247)
Supplement: Supplementary Data Sheet 1 — The reconstructed genome-scale metabolic model of cassava leaf (leaf-MeCBM). [file DataSheet_1.xlsx]

## Sheet: Reaction List
Abbreviation	Description	Reaction	GPR	Lower bound	Upper bound	Objective	Subsystem	Notes
r2	r2	-> CO2EX[p]		-1000	1000	0		0
r4	r4	CO2_cel[cell] ->		-1000	1000	0		0
r5	r5	<=> Pi[v]		-1000	1000	0		0
r121	r121	ATP[m] + ADP[c] -> ATP[c] + ADP[m]		-1000	1000	0		0
r122	r122	ATP[p] + ADP[c] <=> ATP[c] + ADP[p]		-1000	1000	0		0
r123	H2O:plastoquinonereductase(light-dependent)	4 Hv[p] + 2 PQN[p] + 2 H2O_cell[cell] -> 2 PQL[p] + 4 H_nc[p] + oxygen_cell[cell]		-1000	1000	0		KEGG ID:R09503 ENZYME:1.10.3.9
r124	plastoquinol:oxidized-plastocyaninoxidoreductase	PQL[p] + 2 PC_o[p] + 2 H_cell[cell] <=> PQN[p] + 4 H_nc[p] + 2 PC_r[p]		-1000	1000	0		KEGG ID:R08409 ENZYME:1.10.9.1 ENZYME:ORTHOLOGY ENZYME:K02636 ENZYME:cytochrome ENZYME:b6-f ENZYME:complex ENZYME:iron-sulfur ENZYME:subunit ENZYME:[EC:1.10.9.1] KEGG ID:R03817 ENZYME:1.10.9.1 ENZYME:ORTHOLOGY ENZYME:K02636 ENZYME:cytochrome ENZYME:b6-f ENZYME:complex ENZYME:iron-sulfur ENZYME:subunit ENZYME:[EC:1.10.9.1]
r125	plastocyanin:ferredoxinoxidoreductase(light-dependent)	Hv[p] + PC_r[p] + FE_o[p] -> PC_o[p] + FE_r[p]		-1000	1000	0		KEGG ID:R09542 ENZYME:1.97.1.12
r126	Ferredoxin:NADP+oxidoreductase	NADP[p] + 2 FE_r[p] + H_cell[cell] -> NADPH[p] + 2 FE_o[p]		-1000	1000	0		KEGG ID:R01195 ENZYME:1.18.1.2
r127	r127	Hv[p] -> 2 H_c[p]		-1000	1000	0
r128	r128	-> Hv[p]		-1000	1000	0
r129	ATPphosphohydrolase	ADP[p] + 4 H_nc[p] + Pi[p] -> ATP[p] + H2O_cell[cell] + H_cell[cell]		-1000	1000	0		KEGG ID:R00086 ENZYME:3.6.1.3 ENZYME:3.6.1.5 ENZYME:3.6.1.8 ENZYME:3.6.1.15 ENZYME:3.6.3.1 ENZYME:3.6.3.2 ENZYME:3.6.3.3 ENZYME:3.6.3.4 ENZYME:3.6.3.5 ENZYME:3.6.3.6 ENZYME:3.6.3.7 ENZYME:3.6.3.8 ENZYME:3.6.3.9 ENZYME:3.6.3.10 ENZYME:3.6.3.11 ENZYME:3.6.3.12 ENZYME:3.6.3.14 ENZYME:3.6.3.15 ENZYME:3.6.3.16 ENZYME:3.6.3.17 ENZYME:3.6.3.18 ENZYME:3.6.3.19 ENZYME:3.6.3.20 ENZYME:3.6.3.21 ENZYME:3.6.3…
r130	r130	ATP[c] + H2O_cell[cell] -> ADP[c] + ATP_maint_cel[cell] + Pi[c]		-1000	1000	0
r131	ATPphosphohydrolase	2.4 ADP[m] + 2.4 Pi[m] + NADH[m] -> 2.4 ATP[m] + NAD[m]		-1000	1000	0		KEGG ID:R00281 ENZYME:1.6.5.11 ENZYME:1.6.99.3 KEGG ID:R02161 ENZYME:1.10.2.2 ENZYME:MODULE ENZYME:M00151 ENZYME:Cytochrome ENZYME:bc1 ENZYME:complex ENZYME:respiratory ENZYME:unit ENZYME:M00152 ENZYME:Cytochrome ENZYME:bc1 ENZYME:complex KEGG ID:R00081 ENZYME:1.7.2.1 ENZYME:1.9.3.1 ENZYME:ORTHOLOGY ENZYME:K02274 ENZYME:cytochrome ENZYME:c ENZYME:oxidase ENZYME:subunit ENZYME:I ENZYME:[EC:1.9.3.1…
r132	r132	3 ATP_maint_cel[cell] + NADPH_maint_cel[cell] ->		-1000	1000	0
r133	r133	NADP[c] + NADH[c] <=> NADPH[c] + NAD[c]		-1000	1000	0
Reaction4	Reaction4	ADP[p] ->		-1000	1000	0
Reaction5	Reaction5	NADP[p] ->		-1000	1000	0
r6	alpha-D-Glucose6-phosphateketol-isomerase	aG6P[p] <=> F6P[p]		-1000	1000	0		KEGG ID:R02740 ENZYME:5.3.1.9
r7	beta-D-Glucose6-phosphateketol-isomerase	bG6P[p] <=> F6P[p]		-1000	1000	0		KEGG ID:R03321 ENZYME:5.3.1.9
r8	alpha-D-Glucose6-phosphateketol-isomerase	bG6P[p] <=> aG6P[p]		-1000	1000	0		KEGG ID:R02739 ENZYME:5.1.3.15 ENZYME:5.3.1.9
r9	ATP:D-fructose-6-phosphate1-phosphotransferase	ATP[p] + F6P[p] -> ADP[p] + FBP[p]		-1000	1000	0		KEGG ID:R04779 ENZYME:2.7.1.11
r10	beta-D-Fructose1,6-bisphosphate1-phosphohydrolase	FBP[p] + H2O_cell[cell] -> Pi[p] + F6P[p]		-1000	1000	0		KEGG ID:R04780 ENZYME:3.1.3.11
r11	beta-D-fructose-1,6-bisphosphateD-glyceraldehyde-3-phosphate-lyase(glycerone-phosphate-forming)	FBP[p] <=> DHAP[p] + GAP[p]		-1000	1000	0		KEGG ID:R01070 ENZYME:4.1.2.13
r12	D-glyceraldehyde-3-phosphatealdose-ketose-isomerase	DHAP[p] <=> GAP[p]		-1000	1000	0		KEGG ID:R01015 ENZYME:5.3.1.1
r13	D-glyceraldehyde-3-phosphate:NADP+oxidoreductase(phosphorylating)	GAP[p] + NADP[p] + Pi[p] <=> NADPH[p] + bPG_p_13[p] + H_cell[cell]		-1000	1000	0		KEGG ID:R01063 ENZYME:1.2.1.13 ENZYME:1.2.1.59
r14	ATP:3-phospho-D-glycerate1-phosphotransferase	ADP[p] + bPG_p_13[p] <=> PG_p_3[p] + ATP[p]		-1000	1000	0		KEGG ID:R01512 ENZYME:2.7.2.3
r15	D-phosphoglycerate2,3-phosphomutase	PG_p_3[p] <=> PG_p_2[p]		-1000	1000	0		KEGG ID:R01518 ENZYME:5.4.2.11 ENZYME:5.4.2.12
r16	2-phospho-D-glyceratehydro-lyase(phosphoenolpyruvate-forming)	PG_p_2[p] <=> PEP[p] + H2O_cell[cell]		-1000	1000	0		KEGG ID:R00658 ENZYME:4.2.1.11
r17	ATP:pyruvate2-O-phosphotransferase	PEP[p] + ADP[p] -> PYR[p] + ATP[p]		-1000	1000	0		KEGG ID:R00200 ENZYME:2.7.1.40
r18	ATP:pyruvate,phosphatephosphotransferase	PYR[p] + ATP[p] + H2O_cell[cell] -> PEP[p] + Pi[p] + AMP[p]		-1000	1000	0		KEGG ID:R00199 ENZYME:2.7.9.2 KEGG ID:R00206 ENZYME:2.7.9.1
r19	ATP:AMPphosphotransferase	ATP[p] + AMP[p] <=> 2 ADP[p]		-1000	1000	0		KEGG ID:R00127 ENZYME:2.7.4.3
r20	pyruvate:[dihydrolipoyllysine-residueacetyltransferase]-lipoyllysine2-oxidoreductase(decarboxylating,acceptor-acetylating)	PYR[p] + E2Pr_lip[p] -> CO2_cel[cell] + E2Pr_acet_lip[p]		-1000	1000	0		KEGG ID:R01699 ENZYME:1.2.4.1 ENZYME:ORTHOLOGY ENZYME:K00161 ENZYME:pyruvate ENZYME:dehydrogenase ENZYME:E1 ENZYME:component ENZYME:alpha ENZYME:subunit ENZYME:[EC:1.2.4.1] ENZYME:K00162 ENZYME:pyruvate ENZYME:dehydrogenase ENZYME:E1 ENZYME:component ENZYME:beta ENZYME:subunit ENZYME:[EC:1.2.4.1] ENZYME:K00163 ENZYME:pyruvate ENZYME:dehydrogenase ENZYME:E1 ENZYME:component ENZYME:[EC:1.2.4.1]
r21	acetyl-CoA:enzymeN6-(dihydrolipoyl)lysineS-acetyltransferase	E2Pr_acet_lip[p] + CoA_cell[cell] -> ACCOA[p] + E2Pr_2hyd_lip[p]		-1000	1000	0		KEGG ID:R02569 ENZYME:2.3.1.12
r22	enzymeN6-(dihydrolipoyl)lysine:NAD+oxidoreductase	NAD[p] + E2Pr_2hyd_lip[p] -> NADH[p] + E2Pr_lip[p] + H_cell[cell]		-1000	1000	0		KEGG ID:R07618 ENZYME:1.8.1.4
r23	(S)-Malate:NADP+oxidoreductase(oxaloacetate-decarboxylating)	NADP[p] + MAL[p] -> CO2_cel[cell] + PYR[p] + NADPH[p] + H_cell[cell]		-1000	1000	0		KEGG ID:R00216 ENZYME:1.1.1.40
r24	beta-D-glucose-6-phosphate:NADP+1-oxoreductase	NADP[p] + aG6P[p] -> NADPH[p] + PGL_p_6[p] + H_cell[cell]		-1000	1000	0		KEGG ID:R02736 ENZYME:1.1.1.49 ENZYME:1.1.1.363
r25	6-Phospho-D-glucono-1,5-lactonelactonohydrolase	PGL_p_6[p] + H2O_cell[cell] -> PG_p_6[p]		-1000	1000	0		KEGG ID:R02035 ENZYME:3.1.1.31
r26	6-phospho-D-gluconate:NAD+2-oxidoreductase(decarboxylating)	NADP[p] + PG_p_6[p] -> CO2_cel[cell] + NADPH[p] + RU5P[p] + H_cell[cell]		-1000	1000	0		KEGG ID:R01528 ENZYME:1.1.1.44 ENZYME:1.1.1.351 KEGG ID:R10221 ENZYME:1.1.1.343 ENZYME:1.1.1.351
r27	D-ribose-5-phosphatealdose-ketose-isomerase	R5P[p] <=> RU5P[p]		-1000	1000	0		KEGG ID:R01056 ENZYME:5.3.1.6
r28	D-Ribulose-5-phosphate3-epimerase	RU5P[p] <=> XU5P[p]		-1000	1000	0		KEGG ID:R01529 ENZYME:5.1.3.1
r29	sedoheptulose-7-phosphate:D-glyceraldehyde-3-phosphateglyceronetransferase	GAP[p] + S7P[p] <=> E4P[p] + F6P[p]		-1000	1000	0		KEGG ID:R01827 ENZYME:2.2.1.2
r30	beta-D-Fructose6-phosphate:D-glyceraldehyde-3-phosphateglycolaldehydetransferase	E4P[p] + XU5P[p] <=> GAP[p] + F6P[p]		-1000	1000	0		KEGG ID:R01830 ENZYME:2.2.1.1
r31	sedoheptulose-7-phosphate:D-glyceraldehyde-3-phosphateglycolaldehydetransferase	GAP[p] + S7P[p] <=> R5P[p] + XU5P[p]		-1000	1000	0		KEGG ID:R01641 ENZYME:2.2.1.1
r32	ATP:D-ribulose-5-phosphate1-phosphotransferase	ATP[p] + RU5P[p] -> ADP[p] + RBP[p]		-1000	1000	0		KEGG ID:R01523 ENZYME:2.7.1.19
r33	3-phospho-D-glyceratecarboxy-lyase(dimerizing;D-ribulose-1,5-bisphosphate-forming)	CO2EX[p] + RBP[p] + H2O_cell[cell] + rubisco_bal[cell] -> 2 PG_p_3[p]		-1000	1000	0		KEGG ID:R00024 ENZYME:4.1.1.39
r34	D-Ribulose1,5-bisphosphateoxygenase	RBP[p] + oxygen_cell[cell] -> PG_p_3[p] + PGO_p_2[p] + 3 rubisco_bal[cell]		-1000	1000	0		KEGG ID:R03140 ENZYME:4.1.1.39
r35	2-Phosphoglycolatephosphohydrolase	PGO_p_2[p] + H2O_cell[cell] -> Pi[p] + GLYCO[p]		-1000	1000	0		KEGG ID:R01334 ENZYME:3.1.3.18
r36	sedoheptulose1,7-bisphosphateD-glyceraldehyde-3-phosphate-lyase	DHAP[p] + E4P[p] -> SBP[p]		-1000	1000	0		KEGG ID:R01829 ENZYME:4.1.2.13
r37	Sedoheptulose1,7-bisphosphate1-phosphohydrolase	SBP[p] + H2O_cell[cell] -> Pi[p] + S7P[p]		-1000	1000	0		KEGG ID:R01845 ENZYME:3.1.3.11 ENZYME:3.1.3.37
r38	ATP:(R)-glycerate3-phosphotransferase	ATP[p] + GLYCER[p] -> PG_p_3[p] + ADP[p]		-1000	1000	0		KEGG ID:R01514 ENZYME:2.7.1.31
r39	(S)-malate:NAD+oxidoreductase	NAD[p] + MAL[p] <=> NADH[p] + OAA[p] + H_cell[cell]		-1000	1000	0		KEGG ID:R00342 ENZYME:1.1.1.37 ENZYME:1.1.1.299
r40	(S)-malate:NADP+oxidoreductase	NADP[p] + MAL[p] <=> NADPH[p] + OAA[p] + H_cell[cell]		-1000	1000	0		KEGG ID:R00343 ENZYME:1.1.1.82 ENZYME:1.1.1.299
r41	1,4-alpha-D-Glucanmaltohydrolase	STA[p] + H2O_cell[cell] -> MALT[p]		-1000	1000	0		KEGG ID:R06159 ENZYME:3.2.1.2 KEGG ID:R02112 ENZYME:3.2.1.2
r42	alpha-D-Glucose1-phosphate1,6-phosphomutase	aG6P[p] <=> G1P[p]		-1000	1000	0		KEGG ID:R00959 ENZYME:5.4.2.2 ENZYME:5.4.2.5
r43	ATP:alpha-D-glucose-1-phosphateadenylyltransferase	ATP[p] + G1P[p] -> 2 Pi[p] + ADP_GLC[p]		-1000	1000	0		KEGG ID:R00948 ENZYME:2.7.7.27
r44	ADP-glucose:1,4-alpha-D-glucan4-alpha-D-glucosyltransferase	2 ADP_GLC[p] -> STA[p] + 2 ADP[p]		-1000	1000	0		KEGG ID:R02421 ENZYME:2.4.1.21
r310	1,4-alpha-D-Glucan:orthophosphatealpha-D-glucosyltransferase	STA[p] + Pi[p] -> G1P[p]		-1000	1000	0		KEGG ID:R02111 ENZYME:2.4.1.1
r118	r118	Pi[c] -> Pi[m]		-1000	1000	0
r119	r119	Pi[c] <=> Pi[p]		-1000	1000	0
r120	r120	Pi[v] <=> Pi[c]		-1000	1000	0
r459	acetyl-CoA:carbon-dioxideligase(ADP-forming)	ACCOA[p] + ATP[p] + HCO3[p] -> Pi[p] + MALCOA[p] + ADP[p]		-1000	1000	0		KEGG ID:R00742 ENZYME:6.4.1.2
r460	carbonatehydro-lyase(carbon-dioxide-forming)	HCO3[p] + H_cell[cell] <=> CO2_cel[cell] + H2O_cell[cell]		-1000	1000	0		KEGG ID:R10092 ENZYME:4.2.1.1
r461	Malonyl-CoA:[acyl-carrier-protein]S-malonyltransferase	MALCOA[p] + Acyl-carrier-protein[p] -> MALACP[p] + CoA_cell[cell]		-1000	1000	0		KEGG ID:R01626 ENZYME:2.3.1.39 ENZYME:2.3.1.85 ENZYME:2.3.1.86 ENZYME:2.3.1.-
r462	acetyl-CoA:malonyl-[acyl-carrierprotein]C-acetyltransferase(decarboxylating)	ACCOA[p] + MALACP[p] -> CO2_cel[cell] + ACACACP[p] + CoA_cell[cell]		-1000	1000	0		KEGG ID:R10707 ENZYME:2.3.1.180
r463	(3R)-3-Hydroxybutanoyl-[acyl-carrierprotein]:NADP+oxidoreductase	NADPH[p] + ACACACP[p] + H_cell[cell] -> NADP[p] + HBUTACP[p]		-1000	1000	0		KEGG ID:R04533 ENZYME:1.1.1.100 ENZYME:2.3.1.85 ENZYME:2.3.1.86 ENZYME:2.3.1.-
r464	(3R)-3-Hydroxybutanoyl-[acyl-carrier-protein]hydro-lyase	HBUTACP[p] -> CROTACP[p] + H2O_cell[cell]		-1000	1000	0		KEGG ID:R04428 ENZYME:2.3.1.85 ENZYME:2.3.1.86 ENZYME:2.3.1.- ENZYME:4.2.1.59
r465	butyryl-[acp]:NAD+trans-2-oxidoreductase	NADH[p] + CROTACP[p] + H_cell[cell] -> NAD[p] + BUTACP[p]		-1000	1000	0		KEGG ID:R04429 ENZYME:1.3.1.9 ENZYME:2.3.1.-
r466	butyryl-[acp]:NADP+trans-2-oxidoreductase	NADPH[p] + CROTACP[p] + H_cell[cell] -> NADP[p] + BUTACP[p]		-1000	1000	0		KEGG ID:R04430 ENZYME:1.3.1.10 ENZYME:1.3.1.39 ENZYME:1.3.1.104 ENZYME:2.3.1.85 ENZYME:2.3.1.86
r467	butyryl-[acyl-carrierprotein]:malonyl-[acyl-carrier-protein]C-acyltransferase(decarboxylating)	MALACP[p] + BUTACP[p] -> CO2_cel[cell] + OHEXACP[p] + Acyl-carrier-protein[p]		-1000	1000	0		KEGG ID:R04952 ENZYME:2.3.1.41 ENZYME:2.3.1.85 ENZYME:2.3.1.86 ENZYME:2.3.1.179 ENZYME:2.3.1.-
r468	(3R)-3-Hydroxyhexanoyl-[acyl-carrier-protein]:NADP+oxidoreductase	NADPH[p] + OHEXACP[p] + H_cell[cell] -> NADP[p] + HHEXACP[p]		-1000	1000	0		KEGG ID:R04953 ENZYME:1.1.1.100 ENZYME:2.3.1.85 ENZYME:2.3.1.86 ENZYME:2.3.1.-
r469	(3R)-3-Hydroxybutanoyl-[acyl-carrier-protein]hydro-lyase	HHEXACP[p] -> THEXACP[p] + H2O_cell[cell]		-1000	1000	0		KEGG ID:R04954 ENZYME:2.3.1.85 ENZYME:2.3.1.86 ENZYME:2.3.1.- ENZYME:4.2.1.59
r470	hexanoyl-[acp]:NAD+trans-2-oxidoreductase	NADH[p] + THEXACP[p] + H_cell[cell] -> NAD[p] + HEXACP[p]		-1000	1000	0		KEGG ID:R04955 ENZYME:1.3.1.9 ENZYME:2.3.1.-
r471	hexanoyl-[acp]:NADP+trans-2-oxidoreductase	NADPH[p] + THEXACP[p] + H_cell[cell] -> NADP[p] + HEXACP[p]		-1000	1000	0		KEGG ID:R04956 ENZYME:1.3.1.10 ENZYME:1.3.1.39 ENZYME:1.3.1.104 ENZYME:2.3.1.85 ENZYME:2.3.1.86
r472	hexanoyl-[acyl-carrierprotein]:malonyl-[acyl-carrier-protein]C-acyltransferase(decarboxylating)	MALACP[p] + HEXACP[p] -> CO2_cel[cell] + OOCTACP[p] + Acyl-carrier-protein[p]		-1000	1000	0		KEGG ID:R04957 ENZYME:2.3.1.41 ENZYME:2.3.1.85 ENZYME:2.3.1.86 ENZYME:2.3.1.179 ENZYME:2.3.1.-
r473	(3R)-3-Hydroxyoctanoyl-[acyl-carrier-protein]:NADP+oxidoreductase	NADPH[p] + OOCTACP[p] + H_cell[cell] -> NADP[p] + HOCTACP[p]		-1000	1000	0		KEGG ID:R04536 ENZYME:1.1.1.100 ENZYME:2.3.1.85 ENZYME:2.3.1.86 ENZYME:2.3.1.-
r474	(3R)-3-Hydroxybutanoyl-[acyl-carrier-protein]hydro-lyase;(3R)-3-Hydroxyoctanoyl-[acyl-carrier-protein]hydro-lyase	HOCTACP[p] -> TOCTACP[p] + H2O_cell[cell]		-1000	1000	0		KEGG ID:R04537 ENZYME:2.3.1.85 ENZYME:2.3.1.86 ENZYME:2.3.1.- ENZYME:4.2.1.59
r475	octanoyl-[acp]:NAD+trans-2-oxidoreductase	NADH[p] + TOCTACP[p] + H_cell[cell] -> NAD[p] + OCTACP[p]		-1000	1000	0
r476	octanoyl-[acp]:NADP+trans-2-oxidoreductase	NADPH[p] + TOCTACP[p] + H_cell[cell] -> NADP[p] + OCTACP[p]		-1000	1000	0		KEGG ID:R04959 ENZYME:1.3.1.10 ENZYME:1.3.1.39 ENZYME:1.3.1.104 ENZYME:2.3.1.85 ENZYME:2.3.1.86
r477	Octanoyl-[acyl-carrierprotein]:malonyl-[acyl-carrier-protein]C-acyltransferase(decarboxylating)	MALACP[p] + OCTACP[p] -> CO2_cel[cell] + ODECACP[p] + Acyl-carrier-protein[p]		-1000	1000	0		KEGG ID:R04960 ENZYME:2.3.1.41 ENZYME:2.3.1.85 ENZYME:2.3.1.86 ENZYME:2.3.1.179 ENZYME:2.3.1.-
r478	(3R)-3-Hydroxydecanoyl-[acyl-carrier-protein]:NADP+oxidoreductase	NADPH[p] + ODECACP[p] + H_cell[cell] -> NADP[p] + HDECACP[p]		-1000	1000	0		KEGG ID:R04534 ENZYME:1.1.1.100 ENZYME:2.3.1.85 ENZYME:2.3.1.86 ENZYME:2.3.1.-
r479	(3R)-3-Hydroxybutanoyl-[acyl-carrier-protein]hydro-lyase	HDECACP[p] -> TDECACP[p] + H2O_cell[cell]		-1000	1000	0		KEGG ID:R04535 ENZYME:2.3.1.85 ENZYME:2.3.1.86 ENZYME:2.3.1.- ENZYME:4.2.1.59
r480	decanoyl-[acp]:NAD+trans-2-oxidoreductase	NADH[p] + TDECACP[p] + H_cell[cell] -> NAD[p] + DECACP[p]		-1000	1000	0		KEGG ID:R04961 ENZYME:1.3.1.9 ENZYME:2.3.1.-
r481	decanoyl-[acp]:NADP+trans-2-oxidoreductase	NADPH[p] + TDECACP[p] + H_cell[cell] -> NADP[p] + DECACP[p]		-1000	1000	0		KEGG ID:R04962 ENZYME:1.3.1.10 ENZYME:1.3.1.39 ENZYME:1.3.1.104 ENZYME:2.3.1.85 ENZYME:2.3.1.86
r482	Decanoyl-[acyl-carrierprotein]:malonyl-[acyl-carrier-protein]C-acyltransferase(decarboxylating)	MALACP[p] + DECACP[p] -> CO2_cel[cell] + ODODECACP[p] + Acyl-carrier-protein[p]		-1000	1000	0		KEGG ID:R04963 ENZYME:2.3.1.41 ENZYME:2.3.1.85 ENZYME:2.3.1.86 ENZYME:2.3.1.179 ENZYME:2.3.1.-
r483	decanoyl-[acp]:NAD+trans-2-oxidoreductase	NADPH[p] + ODODECACP[p] + H_cell[cell] -> NADP[p] + HDODECACP[p]		-1000	1000	0		KEGG ID:R04961 ENZYME:1.3.1.9 ENZYME:2.3.1.-
r484	(3R)-3-Hydroxybutanoyl-[acyl-carrier-protein]hydro-lyase	HDODECACP[p] -> TDODECACP[p] + H2O_cell[cell]		-1000	1000	0		KEGG ID:R04965 ENZYME:2.3.1.85 ENZYME:2.3.1.86 ENZYME:2.3.1.- ENZYME:4.2.1.59
r485	dodecanoyl-[acp]:NAD+trans-2-oxidoreductase	NADH[p] + TDODECACP[p] + H_cell[cell] -> NAD[p] + DODECACP[p]		-1000	1000	0		KEGG ID:R04724 ENZYME:1.3.1.9 ENZYME:2.3.1.-
r486	dodecanoyl-[acp]:NADP+trans-2-oxidoreductase	NADPH[p] + TDODECACP[p] + H_cell[cell] -> NADP[p] + DODECACP[p]		-1000	1000	0		KEGG ID:R04725 ENZYME:1.3.1.10 ENZYME:1.3.1.39 ENZYME:1.3.1.104 ENZYME:2.3.1.85 ENZYME:2.3.1.86
r487	dodecanoyl-[acyl-carrier-protein]:malonyl-[acyl-carrier-protein]C-acyltransferase(decarboxylating)	MALACP[p] + DODECACP[p] -> CO2_cel[cell] + OTDECACP[p] + Acyl-carrier-protein[p]		-1000	1000	0		KEGG ID:R04726 ENZYME:2.3.1.41 ENZYME:2.3.1.85 ENZYME:2.3.1.86 ENZYME:2.3.1.179 ENZYME:2.3.1.-
r488	(3R)-3-Hydroxytetradecanoyl-[acyl-carrier-protein]:NADP+oxidoreductase	NADPH[p] + OTDECACP[p] + H_cell[cell] -> NADP[p] + HTDECACP[p]		-1000	1000	0		KEGG ID:R04566 ENZYME:1.1.1.100 ENZYME:2.3.1.85 ENZYME:2.3.1.86 ENZYME:2.3.1.-
r489	(3R)-3-Hydroxypalmitoyl-[acyl-carrier-protein]hydro-lyase	HTDECACP[p] -> TTDECACP[p] + H2O_cell[cell]		-1000	1000	0		KEGG ID:R04568 ENZYME:2.3.1.85 ENZYME:2.3.1.86 ENZYME:2.3.1.- ENZYME:4.2.1.59
r490	tetradecanoyl-[acp]:NAD+trans-2-oxidoreductase	NADH[p] + TTDECACP[p] + H_cell[cell] -> NAD[p] + tetraDECACP[p]		-1000	1000	0		KEGG ID:R04966 ENZYME:1.3.1.9 ENZYME:2.3.1.-
r491	tetradecanoyl-[acp]:NADP+trans-2-oxidoreductase	NADPH[p] + TTDECACP[p] + H_cell[cell] -> NADP[p] + tetraDECACP[p]		-1000	1000	0		KEGG ID:R04967 ENZYME:1.3.1.10 ENZYME:1.3.1.39 ENZYME:1.3.1.104 ENZYME:2.3.1.85 ENZYME:2.3.1.86
r492	Tetradecanoyl-[acyl-carrierprotein]:malonyl-[acyl-carrier-protein]C-acyltransferase(decarboxylating)	MALACP[p] + tetraDECACP[p] -> CO2_cel[cell] + OhexDECACP[p] + Acyl-carrier-protein[p]		-1000	1000	0		KEGG ID:R04968 ENZYME:2.3.1.41 ENZYME:2.3.1.85 ENZYME:2.3.1.86 ENZYME:2.3.1.179 ENZYME:2.3.1.-
r493	(3R)-3-Hydroxypalmitoyl-[acyl-carrier-protein]:NADP+oxidoreductase	NADPH[p] + OhexDECACP[p] + H_cell[cell] -> NADP[p] + HhexDECACP[p]		-1000	1000	0		KEGG ID:R04543 ENZYME:1.1.1.100 ENZYME:2.3.1.85 ENZYME:2.3.1.86 ENZYME:2.3.1.-
r494	(3R)-3-hydroxypalmitoyl-[acyl-carrier-protein]hydro-lyase	HhexDECACP[p] -> ThexDECACP[p] + H2O_cell[cell]		-1000	1000	0		KEGG ID:R04544 ENZYME:2.3.1.85 ENZYME:2.3.1.86 ENZYME:2.3.1.- ENZYME:4.2.1.59
r495	hexadecanoyl-[acp]:NAD+trans-2-oxidoreductase	NADH[p] + ThexDECACP[p] + H_cell[cell] -> NAD[p] + hexDECACP[p]		-1000	1000	0		KEGG ID:R04969 ENZYME:1.3.1.9 ENZYME:2.3.1.-
r496	hexadecanoyl-[acp]:NADP+trans-2-oxidoreductase	NADPH[p] + ThexDECACP[p] + H_cell[cell] -> NADP[p] + hexDECACP[p]		-1000	1000	0		KEGG ID:R04970 ENZYME:1.3.1.10 ENZYME:1.3.1.39 ENZYME:1.3.1.104 ENZYME:2.3.1.85 ENZYME:2.3.1.86
r497	hexadecanoyl-[acyl-carrierprotein]hydrolase	hexDECACP[p] + H2O_cell[cell] -> HEXDEC[p] + Acyl-carrier-protein[p]		-1000	1000	0		KEGG ID:R01706 ENZYME:2.3.1.85 ENZYME:3.1.2.14
r247	L-threonineammonia-lyase(2-oxobutanoate-forming)	THR[p] -> OBUT[p] + NH3_cell[cell]		-1000	1000	0
r248	pyruvate:2-oxobutanoateacetaldehydetransferase(decarboxylating)	PYR[p] + OBUT[p] -> CO2_cel[cell] + AHBUT[p]		-1000	1000	0		KEGG ID:R08648 ENZYME:2.2.1.6
r249	(S)-2-Aceto-2-hydroxybutanoate:NADP+oxidoreductase(isomerizing)	AHBUT[p] <=> HMVAL[p]		-1000	1000	0		KEGG ID:R05069 ENZYME:1.1.1.86 ENZYME:5.4.99.3
r250	(R)-2,3-Dihydroxy-3-methylpentanoate:NADP+oxidoreductase(isomerizing)	NADPH[p] + HMVAL[p] + H_cell[cell] <=> NADP[p] + DHMVAL[p]		-1000	1000	0		KEGG ID:R05068 ENZYME:1.1.1.86
r251	(R)-2,3-Dihydroxy-3-methylpentanoatehydro-lyase	DHMVAL[p] -> MOPEN[p] + H2O_cell[cell]		-1000	1000	0		KEGG ID:R05070 ENZYME:4.2.1.9
r252	L-Isoleucine:2-oxoglutarateaminotransferase	GLUT[p] + MOPEN[p] -> AKG[p] + ILE[p]		-1000	1000	0		KEGG ID:R02199 ENZYME:2.6.1.42
r253	acetyl-CoA:3-methyl-2-oxobutanoateC-acetyltransferase(thioester-hydrolysing,carboxymethyl-forming);3-Carboxy-3-hydroxy-4-methylpentanoate3-methyl-2-oxobutanoate-lyase(CoA-acetylating)	ACCOA[p] + MOBUT[p] + H2O_cell[cell] -> IPM[p] + CoA_cell[cell]		-1000	1000	0		KEGG ID:R01213 ENZYME:2.3.3.13
r254	2-Isopropylmalatehydro-lyase	IPM[p] <=> IPM_p_2[p] + H2O_cell[cell]		-1000	1000	0		KEGG ID:R03968 ENZYME:4.2.1.33
r255	3-Isopropylmalatehydro-lyase	IPM_p_2[p] + H2O_cell[cell] <=> IPM_p_3[p]		-1000	1000	0		KEGG ID:R04001 ENZYME:4.2.1.33
r256	(2R,3S)-3-isopropylmalate:NAD+oxidoreductase	NAD[p] + IPM_p_3[p] <=> NADH[p] + IOS_p_2[p] + H_cell[cell]		-1000	1000	0		KEGG ID:R04426 ENZYME:1.1.1.85
r257	r257	IOS_p_2[p] -> CO2_cel[cell] + MOP[p]		-1000	1000	0		KEGG ID:R01652 ENZYME:1.1.1.85
r258	L-Leucine:2-oxoglutarateaminotransferase	GLUT[p] + MOP[p] -> AKG[p] + LEU[p]		-1000	1000	0		KEGG ID:R01090 ENZYME:2.6.1.6 ENZYME:2.6.1.42 ENZYME:2.6.1.67
r259	L-aspartate-4-semialdehydehydro-lyase[addingpyruvateandcyclizing;(2S,4S)-4-hydroxy-2,3,4,5-tetrahydrodipicolinate-forming]	PYR[p] + ASPSH[p] <=> HTHPIC[p] + H2O_cell[cell]		-1000	1000	0		KEGG ID:R10147 ENZYME:4.3.3.7
r260	2,3,4,5-tetrahydrodipicolinate:NAD+4-oxidoreductase	NADH[p] + HTHPIC[p] + H_cell[cell] -> NAD[p] + THPIC[p] + H2O_cell[cell]		-1000	1000	0		KEGG ID:R04198 ENZYME:1.17.1.8
r261	LL-2,6-diaminoheptanedioate:2-oxoglutarateaminotransferase	GLUT[p] + THPIC[p] + H2O_cell[cell] <=> AKG[p] + DPIM[p]		-1000	1000	0		KEGG ID:R07613 ENZYME:2.6.1.83
r262	LL-2,6-Diaminoheptanedioate2-epimerase	DPIM[p] -> MDPIM[p]		-1000	1000	0		KEGG ID:R02735 ENZYME:5.1.1.7
r263	meso-2,6-diaminoheptanedioatecarboxy-lyase(L-lysine-forming)	MDPIM[p] -> CO2_cel[cell] + LYS[p]		-1000	1000	0		KEGG ID:R00451 ENZYME:4.1.1.20
r264	2,3,4,5-tetrahydrodipicolinate:NADP+4-oxidoreductase	NADPH[p] + HTHPIC[p] + H_cell[cell] -> NADP[p] + THPIC[p] + H2O_cell[cell]		-1000	1000	0		KEGG ID:R04199 ENZYME:1.17.1.8
r265	S-Adenosyl-L-methionine:L-homocysteineS-methyltransferase	SAM[p] + HCYS[p] -> SAHC[p] + MET[p]		-1000	1000	0		KEGG ID:R00650 ENZYME:2.1.1.10
r267	O-Acetyl-L-homoserinesuccinate-lyase(addingcysteine)	CYS[p] + ACHOSER[p] -> AC[p] + CYSTAT[p]		-1000	1000	0		KEGG ID:R03217 ENZYME:2.5.1.48
r268	L-cystathionineL-homocysteine-lyase(deaminating;pyruvate-forming)	CYSTAT[p] + H2O_cell[cell] -> PYR[p] + HCYS[p] + NH3_cell[cell]		-1000	1000	0		KEGG ID:R01286 ENZYME:4.4.1.8
r269	Phosphoenolpyruvate:D-erythrose-4-phosphateC-(1-carboxyvinyl)transferase(phosphatehydrolysing,2-carboxy-2-oxoethyl-forming)	PEP[p] + E4P[p] + H2O_cell[cell] -> Pi[p] + DAH7P[p]		-1000	1000	0		KEGG ID:R01826 ENZYME:2.5.1.54
r270	2-Dehydro-3-deoxy-D-arabino-heptonate7-phosphatephosphate-lyase(cyclyzing)	DAH7P[p] -> Pi[p] + DHQ[p]		-1000	1000	0		KEGG ID:R03083 ENZYME:4.2.3.4
r271	3-Dehydroquinatehydro-lyase	DHQ[p] <=> DHSHIK[p] + H2O_cell[cell]		-1000	1000	0		KEGG ID:R03084 ENZYME:4.2.1.10
r272	Shikimate:NADP+3-oxidoreductase	NADPH[p] + DHSHIK[p] + H_cell[cell] <=> NADP[p] + SHIK[p]		-1000	1000	0		KEGG ID:R02413 ENZYME:1.1.1.25 ENZYME:1.1.1.282
r273	ATP:shikimate3-phosphotransferase	ATP[p] + SHIK[p] -> ADP[p] + SHIK3P[p]		-1000	1000	0		KEGG ID:R02412 ENZYME:2.7.1.71
r274	Phosphoenolpyruvate:3-phosphoshikimate5-O-(1-carboxyvinyl)-transferase	PEP[p] + SHIK3P[p] <=> Pi[p] + EPSHIK3P[p]		-1000	1000	0		KEGG ID:R03460 ENZYME:2.5.1.19
r275	5-O-(1-Carboxyvinyl)-3-phosphoshikimatephosphate-lyase(chorismate-forming)	EPSHIK3P[p] -> Pi[p] + CHOR[p]		-1000	1000	0		KEGG ID:R01714 ENZYME:4.2.3.5
r276	Chorismatepyruvatemutase	CHOR[p] <=> PREP[p]		-1000	1000	0		KEGG ID:R01715 ENZYME:5.4.99.5
r277	L-arogenate:2-oxoglutarateaminotransferase	GLUT[p] + PREP[p] -> AKG[p] + ARO[p]		-1000	1000	0		KEGG ID:R07276 ENZYME:2.6.1.79
r278	L-arogenatehydro-lyase(decarboxylating;L-phenylalanine-forming)	ARO[p] -> CO2_cel[cell] + PHE[p] + H2O_cell[cell]		-1000	1000	0		KEGG ID:R00691 ENZYME:4.2.1.51 ENZYME:4.2.1.91
r279	L-arogenate:2-oxoglutarateaminotransferase	ASP[p] + PREP[p] -> OAA[p] + ARO[p]		-1000	1000	0		KEGG ID:R01731 ENZYME:2.6.1.57 ENZYME:2.6.1.78
r280	ATP:L-glutamate5-phosphotransferase	ATP[c] + GLUT[c] -> ADP[c] + GLUT5P[c]		-1000	1000	0		KEGG ID:R00239 ENZYME:2.7.2.11
r281	L-glutamate-5-semialdehyde:NADP+5-oxidoreductase(phosphorylating)	NADPH[c] + GLUT5P[c] + H_cell[cell] -> NADP[c] + Pi[c] + GLUT5SA[c]		-1000	1000	0		KEGG ID:R03313 ENZYME:1.2.1.41
r282	r282	GLUT5SA[c] -> PYR5C[c] + H2O_cell[cell]		-1000	1000	0		KEGG ID:R03314 ENZYME:1.2.1.41
r283	L-Proline:NADP+5-oxidoreductase	NADPH[c] + PYR5C[c] + H_cell[cell] -> NADP[c] + PRO[c]		-1000	1000	0		KEGG ID:R01251 ENZYME:1.5.1.2
r284	L-Ornithine:2-oxo-acidaminotransferase	AKG[m] + ORN[m] <=> GLUT[m] + GLUT5SA[m]		-1000	1000	0		KEGG ID:R00667 ENZYME:2.6.1.13
r285	3-Phospho-D-glycerate:NAD+2-oxidoreductase	PG_p_3[p] + NAD[p] <=> NADH[p] + PHPYR[p] + H_cell[cell]		-1000	1000	0		KEGG ID:R01513 ENZYME:1.1.1.95
r286	3-Phosphoserine:2-oxoglutarateaminotransferase	GLUT[p] + PHPYR[p] <=> AKG[p] + PSER[p]		-1000	1000	0		KEGG ID:R04173 ENZYME:2.6.1.52
r287	O-phospho-L-serinephosphohydrolase	PSER[p] + H2O_cell[cell] -> SER[p] + Pi[p]		-1000	1000	0		KEGG ID:R00582 ENZYME:3.1.3.3
r288	ATP:L-aspartate4-phosphotransferase	ATP[p] + ASP[p] -> ADP[p] + ASP4P[p]		-1000	1000	0		KEGG ID:R00480 ENZYME:2.7.2.4
r289	L-Aspartate-4-semialdehyde:NADP+oxidoreductase(phosphorylating)	NADPH[p] + ASP4P[p] + H_cell[cell] -> NADP[p] + ASPSH[p] + Pi[p]		-1000	1000	0		KEGG ID:R02291 ENZYME:1.2.1.11
r290	L-homoserine:NADP+oxidoreductase	NADPH[p] + ASPSH[p] + H_cell[cell] <=> NADP[p] + HOSER[p]		-1000	1000	0		KEGG ID:R01775 ENZYME:1.1.1.3
r291	ATP:L-homoserineO-phosphotransferase	ATP[p] + HOSER[p] -> ADP[p] + PHOSER[p]		-1000	1000	0		KEGG ID:R01771 ENZYME:2.7.1.39
r292	O-phospho-L-homoserinephosphate-lyase(addingwater;L-threonine-forming)	PHOSER[p] + H2O_cell[cell] -> THR[p] + Pi[p]		-1000	1000	0		KEGG ID:R01466 ENZYME:4.2.3.1
r293	L-Homoserine:NAD+oxidoreductase	NADH[p] + ASPSH[p] + H_cell[cell] <=> NAD[p] + HOSER[p]		-1000	1000	0		KEGG ID:R01773 ENZYME:1.1.1.3
r294	Chorismatepyruvate-lyase(amino-accepting)	GLN[p] + CHOR[p] -> PYR[p] + GLUT[p] + ANTH[p]		-1000	1000	0		KEGG ID:R00985 ENZYME:4.1.3.27 KEGG ID:R00986 ENZYME:4.1.3.27
r295	N-(5-Phospho-D-ribosyl)anthranilate:pyrophosphatephosphoribosyl-transferase	PRPP[p] + ANTH[p] <=> 2 Pi[p] + PANTH[p]		-1000	1000	0		KEGG ID:R01073 ENZYME:2.4.2.18
r296	N-(5-Phospho-beta-D-ribosyl)anthranilateketol-isomerase	PANTH[p] <=> CPD5P[p]		-1000	1000	0		KEGG ID:R03509 ENZYME:5.3.1.24
r297	1-(2-Carboxyphenylamino)-1-deoxy-D-ribulose-5-phosphatecarboxy-lyase(cyclizing)	CPD5P[p] <=> CO2_cel[cell] + IG3P[p] + H2O_cell[cell]		-1000	1000	0		KEGG ID:R03508 ENZYME:4.1.1.48
r298	(1S,2R)-1-C-(indol-3-yl)glycerol3-phosphateD-glyceraldehyde-3-phosphate-lyase	IG3P[p] -> GAP[p] + INDOL[p]		-1000	1000	0		KEGG ID:R02340 ENZYME:4.1.2.8 ENZYME:4.2.1.20
r299	L-serinehydro-lyase(addingindole;L-tryptophan-forming)	SER[p] + INDOL[p] -> TRP[p] + H2O_cell[cell]		-1000	1000	0		KEGG ID:R00674 ENZYME:4.2.1.20 ENZYME:4.2.1.122
r300	L-arogenate:NADP+oxidoreductase	NADP[p] + ARO[p] -> CO2_cel[cell] + NADPH[p] + TYR[p] + H_cell[cell]		-1000	1000	0		KEGG ID:R00733 ENZYME:1.3.1.78 ENZYME:1.3.1.79
r301	pyruvate:pyruvateacetaldehydetransferase(decarboxylating);(S)-2-acetolactatepyruvate-lyase(carboxylating)	2 PYR[p] -> CO2_cel[cell] + ACLA[p]		-1000	1000	0		KEGG ID:R00226 ENZYME:2.2.1.6
r302	(S)-2-Acetolactatemethylmutase	ACLA[p] <=> HMBUT[p]		-1000	1000	0		KEGG ID:R05071 ENZYME:1.1.1.86 ENZYME:5.4.99.3
r303	(R)-2,3-Dihydroxy-3-methylbutanoate:NADP+oxidoreductase(isomerizing)	NADPH[p] + HMBUT[p] + H_cell[cell] <=> NADP[p] + DHMBUT[p]		-1000	1000	0		KEGG ID:R04440 ENZYME:1.1.1.86
r304	(R)-2,3-Dihydroxy-3-methylbutanoatehydro-lyase	DHMBUT[p] -> MOBUT[p] + H2O_cell[cell]		-1000	1000	0		KEGG ID:R04441 ENZYME:4.2.1.9
r305	L-Valine:2-oxoglutarateaminotransferase	GLUT[p] + MOBUT[p] -> AKG[p] + VAL[p]		-1000	1000	0		KEGG ID:R01214 ENZYME:2.6.1.6 ENZYME:2.6.1.42
r171	L-threonineacetaldehyde-lyase(glycine-forming)	THR[p] -> GLY[p] + ACET[p]		-1000	1000	0		KEGG ID:R00751 ENZYME:4.1.2.5 ENZYME:4.1.2.48
r172	Acetaldehyde:NAD+oxidoreductase	NAD[p] + ACET[p] + H2O_cell[cell] <=> NADH[p] + AC[p] + H_cell[cell]		-1000	1000	0		KEGG ID:R00710 ENZYME:1.2.1.3 ENZYME:1.2.1.5
r173	Acetate:CoAligase(AMP-forming)	ATP[p] + AC[p] + CoA_cell[cell] -> ACCOA[p] + 2 Pi[p] + AMP[p]		-1000	1000	0		KEGG ID:R00235 ENZYME:6.2.1.1
r174	5,10-Methylenetetrahydrofolate:glycinehydroxymethyltransferase	MTHF[p] + GLY[p] + H2O_cell[cell] <=> THF[p] + SER[p]		-1000	1000	0		KEGG ID:R09099 ENZYME:2.1.2.1 KEGG ID:R00945 ENZYME:2.1.2.1
r175	1-(5-phospho-D-ribosyl)-ATP:diphosphatephospho-alpha-D-ribosyl-transferase	ATP[p] + PRPP[p] <=> 2 Pi[p] + PRATP[p]		-1000	1000	0		KEGG ID:R01071 ENZYME:2.4.2.17
r176	Phosphoribosyl-ATPpyrophosphohydrolase	PRATP[p] + H2O_cell[cell] -> 2 Pi[p] + PRAMP[p]		-1000	1000	0		KEGG ID:R04035 ENZYME:3.6.1.31
r177	1-(5-phospho-D-ribosyl)-AMP1,6-hydrolase	PRAMP[p] + H2O_cell[cell] -> MIAIC[p]		-1000	1000	0		KEGG ID:R04037 ENZYME:3.5.4.19
r178	N-(5'-phospho-D-ribosylformimino)-5-amino-1-(5''-phospho-D-ribosyl)-4-imidazolecarboxamideketol-isomerase;1-(5-phospho-beta-D-ribosyl)-5-[(5-phospho-beta-D-ribosylamino)methylideneamino]imidazole-4-carboxamidealdose-ketose-isomerase	MIAIC[p] -> PRAICAR[p]		-1000	1000	0		KEGG ID:R04640 ENZYME:5.3.1.16
r179	r179	GLN[p] + PRAICAR[p] -> GLUT[p] + AICAR[p] + EIGP[p]		-1000	1000	0		KEGG ID:R04558 ENZYME:2.4.2.- ENZYME:4.1.3.-
r180	D-erythro-1-(Imidazol-4-yl)glycerol3-phosphatehydro-lyase	EIGP[p] -> IMACP[p] + H2O_cell[cell]		-1000	1000	0		KEGG ID:R03457 ENZYME:4.2.1.19
r181	5-Amino-2-oxopentanoate:2-oxoglutarateaminotransferase	GLUT[p] + IMACP[p] -> AKG[p] + HISP[p]		-1000	1000	0		KEGG ID:R03243 ENZYME:2.6.1.9
r182	L-histidinol-phosphatephosphohydrolase	HISP[p] + H2O_cell[cell] -> Pi[p] + HISOL[p]		-1000	1000	0		KEGG ID:R03013 ENZYME:3.1.3.15
r183	L-Histidinol:NAD+oxidoreductase	NAD[p] + HISOL[p] -> NADH[p] + HISAL[p] + H_cell[cell]		-1000	1000	0		KEGG ID:R03012 ENZYME:1.1.1.23
r184	L-histidinal:NAD+oxidoreductase	NAD[p] + HISAL[p] + H2O_cell[cell] -> NADH[p] + HIS[p] + H_cell[cell]		-1000	1000	0		KEGG ID:R01163 ENZYME:1.1.1.23
r212	formate:NAD+oxidoreductase	NAD[p] + FORM[p] <=> CO2_cel[cell] + NADH[p] + H_cell[cell]		-1000	1000	0		KEGG ID:R00519 ENZYME:1.2.1.2
r227	ATP:CMPphosphotransferase	ATP[p] + CMP[p] -> ADP[p] + CDP[p]		-1000	1000	0		KEGG ID:R00512 ENZYME:2.7.4.14 ENZYME:2.7.4.25
r228	ATP:CDPphosphotransferase	ATP[p] + CDP[p] <=> ADP[p] + CTP[p]		-1000	1000	0		KEGG ID:R00570 ENZYME:2.7.4.6
r134	L-Alanine:2-oxoglutarateaminotransferase	PYR[c] + GLUT[c] <=> AKG[c] + ALA[c]		-1000	1000	0		KEGG ID:R00258 ENZYME:2.6.1.2
r135	acetyl-CoA:L-glutamateN-acetyltransferase	ACCOA[p] + GLUT[p] -> ACGLUT[p] + CoA_cell[cell]		-1000	1000	0		KEGG ID:R00259 ENZYME:2.3.1.1
r136	ATP:N-acetyl-L-glutamate5-phosphotransferase	ATP[p] + ACGLUT[p] -> ADP[p] + ACGLUT5P[p]		-1000	1000	0		KEGG ID:R02649 ENZYME:2.7.2.8
r137	N-acetyl-L-glutamate-5-semialdehyde:NADP+5-oxidoreductase(phosphrylating)	NADPH[p] + ACGLUT5P[p] + H_cell[cell] -> NADP[p] + ACGLUT5SA[p] + Pi[p]		-1000	1000	0		KEGG ID:R03443 ENZYME:1.2.1.38
r138	N2-Acetyl-L-ornithine:2-oxoglutarateaminotransferase	GLUT[p] + ACGLUT5SA[p] -> AKG[p] + ACORN[p]		-1000	1000	0		KEGG ID:R02283 ENZYME:2.6.1.11
r139	N2-Acetyl-L-ornithineamidohydrolase	ACORN[p] + H2O_cell[cell] <=> AC[p] + ORN[p]		-1000	1000	0		KEGG ID:R00669 ENZYME:3.5.1.14 ENZYME:3.5.1.16
r140	N2-Acetyl-L-ornithine:L-glutamateN-acetyltransferase	GLUT[p] + ACORN[p] <=> ACGLUT[p] + ORN[p]		-1000	1000	0		KEGG ID:R02282 ENZYME:2.3.1.35
r141	r141	ORN[p] <=> ORN[c]		-1000	1000	0
r152	L-Aspartate:2-oxoglutarateaminotransferase	OAA[p] + GLUT[p] <=> ASP[p] + AKG[p]		-1000	1000	0		KEGG ID:R00355 ENZYME:2.6.1.1
r153	acetyl-CoA:L-serineO-acetyltransferase	ACCOA[p] + SER[p] -> ACSER[p] + CoA_cell[cell]		-1000	1000	0		KEGG ID:R00586 ENZYME:2.3.1.30
r154	O3-acetyl-L-serine:hydrogen-sulfide2-amino-2-carboxyethyltransferase;O3-acetyl-L-serineacetate-lyase(addinghydrogensulfide)	ACSER[p] + H2S_cell[cell] -> AC[p] + CYS[p]		-1000	1000	0		KEGG ID:R00897 ENZYME:2.5.1.47 ENZYME:2.5.1.65
r407	5-phosphoribosylamine:diphosphatephospho-alpha-D-ribosyltransferase(glutamate-amidating)	GLN[p] + PRPP[p] + H2O_cell[cell] -> 2 Pi[p] + GLUT[p] + PRAM[p]		-1000	1000	0		KEGG ID:R01072 ENZYME:2.4.2.14
r408	5-Phospho-D-ribosylamine:glycineligase(ADP-forming)	ATP[p] + PRAM[p] + GLY[p] -> ADP[p] + Pi[p] + GAR[p]		-1000	1000	0		KEGG ID:R04144 ENZYME:6.3.4.13
r409	10-Formyltetrahydrofolate:5'-phosphoribosylglycinamideformyltransferase	GAR[p] + FTHF[p] -> THF[p] + FGAR[p]		-1000	1000	0		KEGG ID:R04325 ENZYME:2.1.2.2
r410	5'-Phosphoribosylformylglycinamide:L-glutamineamido-ligase(ADP-forming)	ATP[p] + GLN[p] + FGAR[p] + H2O_cell[cell] -> ADP[p] + Pi[p] + GLUT[p] + FGAM[p]		-1000	1000	0		KEGG ID:R04463 ENZYME:6.3.5.3
r411	2-(Formamido)-N1-(5-phosphoribosyl)acetamidinecyclo-ligase(ADP-forming)	ATP[p] + FGAM[p] -> ADP[p] + Pi[p] + AIR[p]		-1000	1000	0		KEGG ID:R04208 ENZYME:6.3.3.1
r412	1-(5-phospho-D-ribosyl)-5-amino-4-imidazolecarboxylatecarboxy-lyase	CO2_cel[cell] + AIR[p] <=> CAIR[p]		-1000	1000	0		KEGG ID:R04209 ENZYME:4.1.1.21
r413	1-(5-Phosphoribosyl)-5-amino-4-carboxyimidazole:L-aspartateligase(ADP-forming)	ATP[p] + ASP[p] + CAIR[p] <=> ADP[p] + Pi[p] + SAICAR[p]		-1000	1000	0		KEGG ID:R04591 ENZYME:6.3.2.6
r414	1-(5'-Phosphoribosyl)-5-amino-4-(N-succinocarboxamide)-imidazoleAMP-lyase	SAICAR[p] <=> AICAR[p] + FUM[p]		-1000	1000	0		KEGG ID:R04559 ENZYME:4.3.2.2
r415	10-Formyltetrahydrofolate:5'-phosphoribosyl-5-amino-4-imidazolecarboxamideformyltransferase	AICAR[p] + FTHF[p] -> THF[p] + FAICAR[p]		-1000	1000	0		KEGG ID:R04560 ENZYME:2.1.2.3
r416	IMP1,2-hydrolase(decyclizing)	FAICAR[p] <=> IMP[p] + H2O_cell[cell]		-1000	1000	0		KEGG ID:R01127 ENZYME:2.1.2.3 ENZYME:3.5.4.10
r417	IMP:L-aspartateligase(GDP-forming)	ASP[p] + IMP[p] + GTP[p] -> Pi[p] + GDP[p] + ADSUC[p]		-1000	1000	0		KEGG ID:R01135 ENZYME:6.3.4.4
r418	N6-(1,2-dicarboxyethyl)AMPAMP-lyase(fumarate-forming)	ADSUC[p] -> AMP[p] + FUM[p]		-1000	1000	0		KEGG ID:R01083 ENZYME:4.3.2.2
r419	Formate:tetrahydrofolateligase(ADP-forming)	ATP[p] + FORM[p] + THF[p] -> ADP[p] + Pi[p] + FTHF[p]		-1000	1000	0		KEGG ID:R00943 ENZYME:6.3.4.3
r420	HCO3-:L-glutamineamido-ligase(ADP-forming,carbamate-phosphorylating)	2 ATP[p] + HCO3[p] + GLN[p] + H2O_cell[cell] -> 2 ADP[p] + Pi[p] + GLUT[p] + CARBP[p]		-1000	1000	0		KEGG ID:R00575 ENZYME:6.3.5.5
r421	carbamoyl-phosphate:L-aspartatecarbamoyltransferase	CARBP[p] + ASP[p] -> Pi[p] + CARBASP[p]		-1000	1000	0		KEGG ID:R01397 ENZYME:2.1.3.2
r422	(S)-dihydroorotateamidohydrolase	CARBASP[p] -> DHORO[p] + H2O_cell[cell]		-1000	1000	0		KEGG ID:R01993 ENZYME:3.5.2.3
r423	(S)-dihydroorotate:quinoneoxidoreductase	DHORO[p] + QN[p] -> ORO[p] + QL[p]		-1000	1000	0		KEGG ID:R01868 ENZYME:1.3.5.2
r424	Orotidine-5'-phosphate:diphosphatephospho-alpha-D-ribosyl-transferase	ORO[p] + PRPP[p] -> 2 Pi[p] + ORO5P[p]		-1000	1000	0		KEGG ID:R01870 ENZYME:2.4.2.10
r425	ATP:D-ribose-5-phosphatediphosphotransferase	R5P[p] + ATP[p] -> AMP[p] + PRPP[p]		-1000	1000	0		KEGG ID:R01049 ENZYME:2.7.6.1
r426	orotidine-5'-phosphatecarboxy-lyase(UMP-forming)	ORO5P[p] -> CO2_cel[cell] + UMP[p]		-1000	1000	0		KEGG ID:R00965 ENZYME:4.1.1.23
r427	ATP:UMPphosphotransferase	ATP[p] + UMP[p] <=> ADP[p] + UDP[p]		-1000	1000	0		KEGG ID:R00158 ENZYME:2.7.4.4 ENZYME:2.7.4.14 ENZYME:2.7.4.22
r428	ATP:UDPphosphotransferase	ATP[p] + UDP[p] <=> ADP[p] + UTP[p]		-1000	1000	0		KEGG ID:R00156 ENZYME:2.7.4.6
r429	NADPH:quinoneoxidoreductase	NADPH[p] + QN[p] + H_cell[cell] <=> NADP[p] + QL[p]		-1000	1000	0		KEGG ID:R07359 ENZYME:1.6.5.2 ENZYME:1.6.5.10
r430	ATP:UDPphosphotransferase	ATP[c] + UDP[c] <=> ADP[c] + UTP[c]		-1000	1000	0		KEGG ID:R00156 ENZYME:2.7.4.6
r431	UTP:L-glutamineamido-ligase(ADP-forming)	ATP[p] + GLN[p] + UTP[p] + H2O_cell[cell] -> ADP[p] + Pi[p] + CTP[p] + GLUT[p]		-1000	1000	0		KEGG ID:R00573 ENZYME:6.3.4.2
r432	UTP:ammonialigase(ADP-forming)	ATP[p] + UTP[p] + NH3_cell[cell] -> ADP[p] + Pi[p] + CTP[p]		-1000	1000	0		KEGG ID:R00571 ENZYME:6.3.4.2
r433	IMP:NAD+oxidoreductase	NAD[p] + IMP[p] + H2O_cell[cell] -> NADH[p] + XMP[p] + H_cell[cell]		-1000	1000	0		KEGG ID:R01130 ENZYME:1.1.1.205
r434	Xanthosine-5'-phosphate:L-glutamineamido-ligase(AMP-forming)	ATP[p] + GLN[p] + XMP[p] + H2O_cell[cell] -> 2 Pi[p] + AMP[p] + GLUT[p] + GMP[p]		-1000	1000	0		KEGG ID:R01231 ENZYME:6.3.5.2
r435	ATP:GMPphosphotransferase	ATP[p] + GMP[p] -> ADP[p] + GDP[p]		-1000	1000	0		KEGG ID:R00332 ENZYME:2.7.4.8
r436	ATP:GDPphosphotransferase	ATP[p] + GDP[p] -> ADP[p] + GTP[p]		-1000	1000	0		KEGG ID:R00330 ENZYME:2.7.4.6
r437	Xanthosine-5'-phosphate:ammonialigase(AMP-forming)	ATP[p] + XMP[p] + NH3_cell[cell] -> 2 Pi[p] + AMP[p] + GMP[p]		-1000	1000	0		KEGG ID:R01230 ENZYME:6.3.5.2
r438	GTP:pyruvate2-O-phosphotransferase	PEP[p] + GDP[p] -> PYR[p] + GTP[p]		-1000	1000	0		KEGG ID:R00430 ENZYME:2.7.1.40
r439	ATP:GDPphosphotransferase	ATP[c] + GDP[c] -> ADP[c] + GTP[c]		-1000	1000	0		KEGG ID:R00330 ENZYME:2.7.4.6
r440	2'-Deoxyadenosine5'-diphosphate:oxidized-thioredoxin2'-oxidoreductase	ADP[p] + TR_r[p] -> TR_o[p] + dADP[p] + H2O_cell[cell]		-1000	1000	0		KEGG ID:R02017 ENZYME:1.17.4.1
r441	dATP:pyruvate2-O-phosphotransferase	ATP[p] + dADP[p] <=> ADP[p] + dATP[p]		-1000	1000	0		KEGG ID:R01137 ENZYME:2.7.4.6
r442	ATP:dADPphosphotransferase	PEP[p] + dADP[p] <=> PYR[p] + dATP[p]		-1000	1000	0		KEGG ID:R01138 ENZYME:2.7.1.40
r443	2'-Deoxyuridine5'-diphosphate:oxidized-thioredoxin2'-oxidoreductase	UDP[p] + TR_r[p] -> TR_o[p] + dUDP[p] + H2O_cell[cell]		-1000	1000	0		KEGG ID:R02018 ENZYME:1.17.4.1
r444	ATP:dUDPphosphotransferase	ATP[p] + dUDP[p] <=> ADP[p] + dUTP[p]		-1000	1000	0		KEGG ID:R02331 ENZYME:2.7.4.6
r445	dUTPnucleotidohydrolase	dUTP[p] + H2O_cell[cell] -> 2 Pi[p] + dUMP[p]		-1000	1000	0		KEGG ID:R02100 ENZYME:3.6.1.19 ENZYME:3.6.1.23
r446	5,10-Methylenetetrahydrofolate:dUMPC-methyltransferase	MTHF[p] + dUMP[p] -> dTMP[p] + DHF[p]		-1000	1000	0		KEGG ID:R02101 ENZYME:2.1.1.45
r447	ATP:dTMPphosphotransferase	ATP[p] + dTMP[p] <=> ADP[p] + dTDP[p]		-1000	1000	0		KEGG ID:R02094 ENZYME:2.7.4.9 ENZYME:2.7.4.12
r448	ATP:dTDPphosphotransferase	ATP[p] + dTDP[p] <=> ADP[p] + dTTP[p]		-1000	1000	0		KEGG ID:R02093 ENZYME:2.7.4.6
r449	ATP:dUMPphosphotransferase	ADP[p] + dUDP[p] <=> ATP[p] + dUMP[p]		-1000	1000	0		KEGG ID:R02098 ENZYME:2.7.4.4 ENZYME:2.7.4.9
r450	5,6,7,8-tetrahydrofolate:NAD+oxidoreductase	NAD[p] + THF[p] <=> NADH[p] + DHF[p] + H_cell[cell]		-1000	1000	0		KEGG ID:R00936 ENZYME:1.5.1.3
r451	5,6,7,8-tetrahydrofolate:NADP+oxidoreductase	NADP[p] + THF[p] <=> NADPH[p] + DHF[p] + H_cell[cell]		-1000	1000	0		KEGG ID:R00939 ENZYME:1.5.1.3
r452	CTPphosphohydrolase	CTP[p] + H2O_cell[cell] -> Pi[p] + CDP[p]		-1000	1000	0		KEGG ID:R00569 ENZYME:3.6.1.5
r453	2'-Deoxycytidinediphosphate:oxidized-thioredoxin2'-oxidoreductase	CDP[p] + TR_r[p] -> TR_o[p] + dCDP[p] + H2O_cell[cell]		-1000	1000	0		KEGG ID:R02024 ENZYME:1.17.4.1
r454	ATP:dCDPphosphotransferase	ATP[p] + dCDP[p] <=> ADP[p] + dCTP[p]		-1000	1000	0		KEGG ID:R02326 ENZYME:2.7.4.6
r455	NADPH:oxidized-thioredoxinoxidoreductase	NADP[p] + TR_r[p] <=> NADPH[p] + TR_o[p] + H_cell[cell]		-1000	1000	0		KEGG ID:R02016 ENZYME:1.8.1.9
r456	2'-Deoxyguanosine5'-diphosphate:oxidized-thioredoxin2'-oxidoreductase	TR_r[p] + GDP[p] -> TR_o[p] + dGDP[p] + H2O_cell[cell]		-1000	1000	0		KEGG ID:R02019 ENZYME:1.17.4.1
r457	ATP:dGDPphosphotransferase	ATP[p] + dGDP[p] -> ADP[p] + dGTP[p]		-1000	1000	0		KEGG ID:R01857 ENZYME:2.7.4.6
r458	dGTP:pyruvate2-O-phosphotransferase	PEP[p] + dGDP[p] -> PYR[p] + dGTP[p]		-1000	1000	0		KEGG ID:R01858 ENZYME:2.7.1.40
r237	S-Adenosyl-L-methionine:L-homocysteineS-methyltransferase	HCYS[p] + MTHF[p] -> THF[p] + MET[p]		-1000	1000	0		KEGG ID:R00650 ENZYME:2.1.1.10
r238	ATP:L-methionineS-adenosyltransferase	ATP[p] + MET[p] + H2O_cell[cell] -> SAM[p] + 3 Pi[p]		-1000	1000	0		KEGG ID:R00177 ENZYME:2.5.1.6
r239	S-Adenosyl-L-homocysteinehydrolase	SAHC[p] + H2O_cell[cell] -> HCYS[p] + AD[p]		-1000	1000	0		KEGG ID:R00192 ENZYME:3.3.1.1
r240	ATP:adenosine5'-phosphotransferase	ATP[p] + AD[p] <=> ADP[p] + AMP[p]		-1000	1000	0		KEGG ID:R00185 ENZYME:2.7.1.20 ENZYME:2.7.1.74
Reaction23	Reaction23	OAA[p] + ATP[p] -> CO2_cel[cell] + ADP[p] + PEP[p]		-1000	1000	0
r104	r104	MALT[p] -> MALT[c]		-1000	1000	0
r105	r105	Pi[c] + aG6P[p] <=> Pi[p] + aG6P[c]		-1000	1000	0
r106	r106	Pi[c] + XU5P[p] <=> Pi[p] + XU5P[c]		-1000	1000	0
r107	r107	PG_p_3[p] + Pi[c] <=> Pi[p] + PG_c_3[c]		-1000	1000	0
r108	r108	Pi[p] + DHAP[c] <=> DHAP[p] + Pi[c]		-1000	1000	0
r109	r109	Pi[p] + PEP[c] <=> PEP[p] + Pi[c]		-1000	1000	0
r110	r110	PYR[p] <=> PYR[c]		-1000	1000	0
r45	alpha-D-Glucose6-phosphateketol-isomerase	aG6P[c] <=> F6P[c]		-1000	1000	0		KEGG ID:R02740 ENZYME:5.3.1.9
r46	beta-D-Glucose6-phosphateketol-isomerase	bG6P[c] <=> F6P[c]		-1000	1000	0		KEGG ID:R03321 ENZYME:5.3.1.9
r47	alpha-D-Glucose6-phosphateketol-isomerase	aG6P[c] <=> bG6P[c]		-1000	1000	0		KEGG ID:R02739 ENZYME:5.1.3.15 ENZYME:5.3.1.9
r48	diphosphate:beta-D-fructose-6-phosphate1-phosphotransferase	F6P[c] + ATP[c] <=> ADP[c] + FBP[c]		-1000	1000	0		KEGG ID:R04779 ENZYME:2.7.1.11 KEGG ID:R04780 ENZYME:3.1.3.11 KEGG ID:R00764 ENZYME:2.7.1.90 KEGG ID:R02073 ENZYME:2.7.1.90
r49	beta-D-fructose-1,6-bisphosphateD-glyceraldehyde-3-phosphate-lyase(glycerone-phosphate-forming)	FBP[c] <=> DHAP[c] + GAP[c]		-1000	1000	0		KEGG ID:R01070 ENZYME:4.1.2.13
r50	D-glyceraldehyde-3-phosphatealdose-ketose-isomerase	GAP[c] <=> DHAP[c]		-1000	1000	0		KEGG ID:R01015 ENZYME:5.3.1.1
r51	D-glyceraldehyde3-phosphate:NADP+oxidoreductase	NADP[c] + GAP[c] + H2O_cell[cell] -> NADPH[c] + PG_c_3[c] + H_cell[cell]		-1000	1000	0		KEGG ID:R01058 ENZYME:1.2.1.9 ENZYME:1.2.1.90
r52	D-glyceraldehyde-3-phosphate:NAD+oxidoreductase(phosphorylating)	NAD[c] + Pi[c] + GAP[c] <=> NADH[c] + dPG_c_13[c] + H_cell[cell]		-1000	1000	0		KEGG ID:R01061 ENZYME:1.2.1.12 ENZYME:1.2.1.59
r53	ATP:3-phospho-D-glycerate1-phosphotransferase	ADP[c] + dPG_c_13[c] <=> ATP[c] + PG_c_3[c]		-1000	1000	0		KEGG ID:R01512 ENZYME:2.7.2.3
r54	D-phosphoglycerate2,3-phosphomutase	PG_c_3[c] <=> PG_c_2[c]		-1000	1000	0		KEGG ID:R01518 ENZYME:5.4.2.11 ENZYME:5.4.2.12
r55	2-phospho-D-glyceratehydro-lyase(phosphoenolpyruvate-forming)	PG_c_2[c] <=> PEP[c] + H2O_cell[cell]		-1000	1000	0		KEGG ID:R00658 ENZYME:4.2.1.11
r56	ATP:pyruvate,phosphatephosphotransferase	PYR[c] + ATP[c] + H2O_cell[cell] -> Pi[c] + PEP[c] + AMP[c]		-1000	1000	0		KEGG ID:R00199 ENZYME:2.7.9.2 KEGG ID:R00206 ENZYME:2.7.9.1
r57	ATP:AMPphosphotransferase	ATP[c] + AMP[c] <=> 2 ADP[c]		-1000	1000	0		KEGG ID:R00127 ENZYME:2.7.4.3
r58	ATP:pyruvate2-O-phosphotransferase	ADP[c] + PEP[c] -> PYR[c] + ATP[c]		-1000	1000	0		KEGG ID:R00200 ENZYME:2.7.1.40
r59	beta-D-glucose-6-phosphate:NADP+1-oxoreductase	NADP[c] + aG6P[c] -> NADPH[c] + PGL_c_6[c] + H_cell[cell]		-1000	1000	0		KEGG ID:R02736 ENZYME:1.1.1.49 ENZYME:1.1.1.363
r60	6-Phospho-D-glucono-1,5-lactonelactonohydrolase	PGL_c_6[c] + H2O_cell[cell] -> PG_c_6[c]		-1000	1000	0		KEGG ID:R02035 ENZYME:3.1.1.31
r61	6-phospho-D-gluconate:NAD+2-oxidoreductase(decarboxylating)	NADP[c] + PG_c_6[c] -> CO2_cel[cell] + NADPH[c] + RU5P[c] + H_cell[cell]		-1000	1000	0		KEGG ID:R01528 ENZYME:1.1.1.44 ENZYME:1.1.1.351 KEGG ID:R10221 ENZYME:1.1.1.343 ENZYME:1.1.1.351
r62	D-Ribulose-5-phosphate3-epimerase	RU5P[c] <=> XU5P[c]		-1000	1000	0		KEGG ID:R01529 ENZYME:5.1.3.1
r63	D-ribose-5-phosphatealdose-ketose-isomerase	RU5P[c] <=> R5P[c]		-1000	1000	0		KEGG ID:R01056 ENZYME:5.3.1.6
r64	ATP:oxaloacetatecarboxy-lyase(transphosphorylating;phosphoenolpyruvate-forming)	OAA[c2] + ATP[c] -> CO2_cel[cell] + ADP[c] + PEP[c]		-1000	1000	0		KEGG ID:R00341 ENZYME:4.1.1.49
r65	phosphate:oxaloacetatecarboxy-lyase(addingphosphate;phosphoenolpyruvate-forming);Orthophosphate:oxaloacetatecarboxyl-lyase(phosphorylating)	HCO3[c] + PEP[c] + H2O_cell[cell] -> OAA[c] + Pi[c]		-1000	1000	0		KEGG ID:R00345 ENZYME:4.1.1.31
r66	acetyl-CoA:oxaloacetateC-acetyltransferase[(pro-S)-carboxymethyl-forming,ADP-phosphorylating]	ATP[c] + CIT[c] + CoA_cell[cell] -> OAA[c] + ADP[c] + Pi[c] + ACCOA[c]		-1000	1000	0		KEGG ID:R00352 ENZYME:2.3.3.8
r67	(S)-malate:NAD+oxidoreductase	NAD[c] + MAL[c] <=> OAA[c] + NADH[c]		-1000	1000	0		KEGG ID:R00342 ENZYME:1.1.1.37 ENZYME:1.1.1.299
r68	maltoseglucohydrolase	MALT[c] + H2O_cell[cell] -> 2 aGLC[c]		-1000	1000	0		KEGG ID:R00028 ENZYME:3.2.1.20
r69	ATP:alpha-D-glucose6-phosphotransferase	ATP[c] + aGLC[c] -> ADP[c] + aG6P[c]		-1000	1000	0		KEGG ID:R01786 ENZYME:2.7.1.1 ENZYME:2.7.1.2
r70	ATP:beta-D-glucose6-phosphotransferase	ATP[c] + bGLC[c] -> ADP[c] + bG6P[c]		-1000	1000	0		KEGG ID:R01600 ENZYME:2.7.1.1 ENZYME:2.7.1.2
r71	acetyl-phosphate:L-lysineN6-acetyltransferase	aGLC[c] <=> bGLC[c]		-1000	1000	0		KEGG ID:R01602 ENZYME:5.1.3.3
r306	UDP-glucose:D-fructose2-alpha-D-glucosyltransferase	UDP_GLU[c] + FRC[c] -> UDP[c] + SUCR[c]		-1000	1000	0		KEGG ID:R00806 ENZYME:2.4.1.13
r307	alpha-D-Glucosealdose-ketose-isomerase	FRC[c] <=> aGLC[c]		-1000	1000	0		KEGG ID:R00878 ENZYME:5.3.1.5
r308	UDP-glucose:D-fructose-6-phosphate2-alpha-D-glucosyltransferase	F6P[c] + UDP_GLU[c] -> UDP[c] + S6P[c]		-1000	1000	0		KEGG ID:R00766 ENZYME:2.4.1.14
r309	sucrose-6F-phosphatephosphohydrolase	S6P[c] + H2O_cell[cell] -> Pi[c] + SUCR[c]		-1000	1000	0		KEGG ID:R00805 ENZYME:3.1.3.24
r311	UDPglucose:1,4-beta-D-glucan4-beta-D-glucosyltransferase	2 UDP_GLU[c] -> CELL[c] + 2 UDP[c]		-1000	1000	0		KEGG ID:R02889 ENZYME:2.4.1.12
r324	UTP:alpha-D-glucose-1-phosphateuridylyltransferase	G1P[c] + UTP[c] -> UDP_GLU[c] + 2 Pi[c]		-1000	1000	0		KEGG ID:R00289 ENZYME:2.7.7.9 ENZYME:2.7.7.64
r325	alpha-D-Glucose1-phosphate1,6-phosphomutase	aG6P[c] <=> G1P[c]		-1000	1000	0		KEGG ID:R00959 ENZYME:5.4.2.2 ENZYME:5.4.2.5
r326	r326	UDP_GLU[c] -> UDP[c] + GLUCAN[c]		-1000	1000	0		R00292?
r332	r332	UDP_XYL[c] -> UDP[c] + XYLAN[c]		-1000	1000	0		KEGG ID:R03928 ENZYME:2.4.2.24 KEGG ID:R06083 ENZYME:2.4.2.24 ENZYME:ORTHOLOGY ENZYME:K00770 ENZYME:1,4-beta-D-xylan ENZYME:synthase ENZYME:[EC:2.4.2.24]
r335	UDP-glucuronate4-epimerase	UDP_GALU[c] -> UDP[c] + PECTIN[c]		-1000	1000	0		KEGG ID:R05191 ENZYME:2.4.1.43
r336	UDP-D-galacturonate:1,4-alpha-poly-D-galacturonate4-alpha-D-galacturonosyltransferase	UDP_GLUC[c] <=> UDP_GALU[c]		-1000	1000	0		KEGG ID:R01385 ENZYME:5.1.3.6
Reaction28	Reaction28	SUCR[c] ->		-1000	1000	0
r312	UDP-glucose4,6-hydro-lyase(UDP-4-dehydro-6-deoxy-D-glucose-forming)	UDP_GLU[c] -> UDP_KDGLU[c] + H2O_cell[cell]		-1000	1000	0		KEGG ID:R00293 ENZYME:4.2.1.76
r315	GDP-alpha-D-mannose4,6-hydro-lyase(GDP-4-dehydro-alpha-D-rhamnose-forming);GDP-mannose4,6-hydro-lyase(GDP-4-dehydro-6-deoxy-D-mannose-forming)	GDP_MAN[c] -> GDP_DDMAN[c] + H2O_cell[cell]		-1000	1000	0		KEGG ID:R00888 ENZYME:4.2.1.47
r316	GDP-L-fucose:NADP+4-oxidoreductase(3,5-epimerizing)	NADPH[c] + GDP_DDMAN[c] + H_cell[cell] -> NADP[c] + GDP_FUC[c]		-1000	1000	0		KEGG ID:R05692 ENZYME:1.1.1.271
r317	UDP-L-arabinose4-epimerase	UDP_XYL[c] <=> UDP_ARA[c]		-1000	1000	0		KEGG ID:R01473 ENZYME:5.1.3.5
r318	UDP-glucose:NAD+6-oxidoreductase	2 NAD[c] + UDP_GLU[c] + H2O_cell[cell] -> 2 NADH[c] + UDP_GLUC[c] + H_cell[cell]		-1000	1000	0		KEGG ID:R00286 ENZYME:1.1.1.22
r319	UDP-D-glucuronatecarboxy-lyase(UDP-D-xylose-forming)	UDP_GLUC[c] -> CO2_cel[cell] + UDP_XYL[c]		-1000	1000	0		KEGG ID:R01384 ENZYME:4.1.1.35
r320	D-mannose-6-phosphatealdose-ketose-isomerase	F6P[c] -> M6P[c]		-1000	1000	0		KEGG ID:R01819 ENZYME:5.3.1.8
r321	D-mannose6-phosphate1,6-phosphomutase	M6P[c] -> M1P[c]		-1000	1000	0		KEGG ID:R01818 ENZYME:5.4.2.8
r322	GTP:alpha-D-mannose-1-phosphateguanylyltransferase	M1P[c] + GTP[c] -> 2 Pi[c] + GDP_MAN[c]		-1000	1000	0		KEGG ID:R00885 ENZYME:2.7.7.13
r323	UDP-glucose4-epimerase;UDP-alpha-D-glucose4-epimerase	UDP_GLU[c] <=> UDP_GAL[c]		-1000	1000	0		KEGG ID:R00291 ENZYME:5.1.3.2
r116	r116	OAA[c] + MAL[p] <=> MAL[c] + OAA[p]		-1000	1000	0
r142	Carbamoyl-phosphate:L-ornithinecarbamoyltransferase	CARBP[m] + ORN[m] <=> Pi[m] + CITR[m]		-1000	1000	0		KEGG ID:R01398 ENZYME:2.1.3.3
r143	r143	CITR[m] <=> CITR[c]		-1000	1000	0
r144	HCO3-:L-glutamineamido-ligase(ADP-forming,carbamate-phosphorylating)	2 ATP[m] + GLN[m] + HCO3[m] + H2O_cell[cell] -> 2 ADP[m] + Pi[m] + GLUT[m] + CARBP[m]		-1000	1000	0		KEGG ID:R00575 ENZYME:6.3.5.5
r146	r146	HCO3[p] <=> HCO3[c]		-1000	1000	0
r147	L-Arginineamidinohydrolase	ARG[m] + H2O_cell[cell] -> ORN[m] + Urea_cell[cell]		-1000	1000	0		KEGG ID:R00551 ENZYME:3.5.3.1
r148	2-(Nomega-L-arginino)succinatearginine-lyase(fumarate-forming)	NARGSUC[p] -> ARG[p] + FUM[p]		-1000	1000	0		KEGG ID:R01086 ENZYME:4.3.2.1
r149	L-Citrulline:L-aspartateligase(AMP-forming)	ATP[p] + ASP[p] + CITR[p] -> 2 Pi[p] + AMP[p] + NARGSUC[p]		-1000	1000	0		KEGG ID:R01954 ENZYME:6.3.4.5
r150	L-aspartate:L-glutamineamido-ligase(AMP-forming)	ATP[c] + ASP[c] + GLN[c] + H2O_cell[cell] <=> 2 Pi[c] + AMP[c] + GLUT[c] + ASN[c]		-1000	1000	0		KEGG ID:R00578 ENZYME:6.3.5.4
r151	L-Aspartate:2-oxoglutarateaminotransferase	OAA[c] + GLUT[c] <=> AKG[c] + ASP[c]		-1000	1000	0		KEGG ID:R00355 ENZYME:2.6.1.1
r234	r234	MTHF[c] <=> MTHF[p]		-1000	1000	0
r236	r236	THF[c] <=> THF[p]		-1000	1000	0
r243	r243	FUM[p] -> FUM[c]		-1000	1000	0
r245	r245	MAL[p] + AKG[c] <=> MAL[c] + AKG[p]		-1000	1000	0
r170	L-Glutamate:ammonialigase(ADP-forming)	ATP[c] + GLUT[c] + NH3_cell[cell] <=> ADP[c] + Pi[c] + GLN[c]		-1000	1000	0		KEGG ID:R00253 ENZYME:6.3.1.2
r97	r97	GLYCO[c] <=> GLYCO[x]		-1000	1000	0
r98	r98	GLY[x] <=> GLY[c]		-1000	1000	0
r99	r99	GLY[c] <=> GLY[m]		-1000	1000	0
r100	r100	SER[m] <=> SER[c]		-1000	1000	0
r101	r101	SER[c] <=> SER[x]		-1000	1000	0
r102	r102	GLYCER[x] <=> GLYCER[c]		-1000	1000	0
r112	r112	MAL[c] -> MAL[x]		-1000	1000	0
r113	r113	OAA[x] -> OAA[c]		-1000	1000	0
r246	r246	MAL[x] + AKG[c] <=> MAL[c] + AKG[x]		-1000	1000	0
r72	hydrogen-peroxide:hydrogen-peroxideoxidoreductase	GLYCO[x] + oxygen_cell[cell] -> GLYOX[x] + H2O2_cell[cell]		-1000	1000	0		KEGG ID:R00475 ENZYME:1.1.3.15 KEGG ID:R00009 ENZYME:1.11.1.6 ENZYME:1.11.1.21
r73	Glycine:2-oxoglutarateaminotransferase	GLYOX[x] + GLUT[x] -> GLY[x] + AKG[x]		-1000	1000	0		KEGG ID:R00372 ENZYME:2.6.1.4 ENZYME:2.6.1.44
r74	L-Serine:glyoxylateaminotransferase	GLYOX[x] + SER[x] -> GLY[x] + HPYR[x]		-1000	1000	0		KEGG ID:R00588 ENZYME:2.6.1.45
r75	D-Glycerate:NAD+2-oxidoreductase	NADH[x] + HPYR[x] + H_cell[cell] -> NAD[x] + GLYCER[x]		-1000	1000	0		KEGG ID:R01388 ENZYME:1.1.1.26 ENZYME:1.1.1.29 ENZYME:1.1.1.81
r76	(S)-malate:NAD+oxidoreductase	NAD[x] + MAL[x] <=> NADH[x] + OAA[x] + H_cell[cell]		-1000	1000	0		KEGG ID:R00342 ENZYME:1.1.1.37 ENZYME:1.1.1.299
Reaction47	Reaction47	2 H2O2_cell[cell] <=> oxygen_cell[cell] + 2 H2O_cell[cell]		-1000	1000	0		KEGG ID:R00009
r111	r111	PYR[c] <=> PYR[m]		-1000	1000	0
r114	r114	MAL[c] + Pi[m] <=> Pi[c] + MAL[m]		-1000	1000	0
r115	r115	OAA[c] + MAL[m] <=> MAL[c] + OAA[m]		-1000	1000	0
r117	r117	OAA[c] + CIT[m] <=> CIT[c] + OAA[m]		-1000	1000	0
r145	r145	HCO3[m] <=> HCO3[c]		-1000	1000	0
r233	r233	MTHF[m] <=> MTHF[c]		-1000	1000	0
r235	r235	THF[m] <=> THF[c]		-1000	1000	0
r242	r242	FUM[c] -> FUM[m]		-1000	1000	0
r244	r244	MAL[m] + AKG[c] <=> AKG[m] + MAL[c]		-1000	1000	0
r77	pyruvate:[dihydrolipoyllysine-residueacetyltransferase]-lipoyllysine2-oxidoreductase(decarboxylating,acceptor-acetylating)	PYR[m] + E2Pr_lip[m] -> CO2_cel[cell] + E2Pr_acet_lip[m]		-1000	1000	0		KEGG ID:R01699 ENZYME:1.2.4.1 ENZYME:ORTHOLOGY ENZYME:K00161 ENZYME:pyruvate ENZYME:dehydrogenase ENZYME:E1 ENZYME:component ENZYME:alpha ENZYME:subunit ENZYME:[EC:1.2.4.1] ENZYME:K00162 ENZYME:pyruvate ENZYME:dehydrogenase ENZYME:E1 ENZYME:component ENZYME:beta ENZYME:subunit ENZYME:[EC:1.2.4.1] ENZYME:K00163 ENZYME:pyruvate ENZYME:dehydrogenase ENZYME:E1 ENZYME:component ENZYME:[EC:1.2.4.1]
r78	acetyl-CoA:enzymeN6-(dihydrolipoyl)lysineS-acetyltransferase	E2Pr_acet_lip[m] + CoA_cell[cell] -> ACCOA[m] + E2Pr_2hyd_lip[m]		-1000	1000	0		KEGG ID:R02569 ENZYME:2.3.1.12
r79	enzymeN6-(dihydrolipoyl)lysine:NAD+oxidoreductase	E2Pr_2hyd_lip[m] + NAD[m] -> E2Pr_lip[m] + NADH[m] + H_cell[cell]		-1000	1000	0		KEGG ID:R07618 ENZYME:1.8.1.4
r80	acetyl-CoA:oxaloacetateC-acetyltransferase(thioester-hydrolysing)	ACCOA[m] + OAA[m] + H2O_cell[cell] -> CIT[m] + CoA_cell[cell]		-1000	1000	0		KEGG ID:R00351 ENZYME:2.3.3.1 ENZYME:2.3.3.3 ENZYME:2.3.3.16
r81	citratehydro-lyase(cis-aconitate-forming)	CIT[m] <=> ACO[m] + H2O_cell[cell]		-1000	1000	0		KEGG ID:R01325 ENZYME:4.2.1.3
r82	isocitratehydro-lyase(cis-aconitate-forming)	ACO[m] + H2O_cell[cell] <=> ICIT[m]		-1000	1000	0		KEGG ID:R01900 ENZYME:4.2.1.3
r83	isocitrate:NAD+oxidoreductase(decarboxylating)	NAD[m] + ICIT[m] <=> CO2_cel[cell] + AKG[m] + NADH[m] + H_cell[cell]		-1000	1000	0		KEGG ID:R00709 ENZYME:1.1.1.41 ENZYME:1.1.1.286
r84	Isocitrate:NADP+oxidoreductase(decarboxylating)	NADP[m] + ICIT[m] <=> CO2_cel[cell] + AKG[m] + NADPH[m] + H_cell[cell]		-1000	1000	0		KEGG ID:R00267 ENZYME:1.1.1.42
r85	enzymeN6-(dihydrolipoyl)lysine:NAD+oxidoreductase	AKG[m] + NAD[m] -> CO2_cel[cell] + NADH[m] + SUCCCOA[m] + H_cell[cell]		-1000	1000	0		KEGG ID:R00621 ENZYME:1.2.4.2 KEGG ID:R03316 ENZYME:1.2.4.2 KEGG ID:R02570 ENZYME:2.3.1.61 KEGG ID:R07618 ENZYME:1.8.1.4
r86	Succinate:CoAligase(ADP-forming)	ADP[m] + Pi[m] + SUCCCOA[m] <=> ATP[m] + SUCC[m] + CoA_cell[cell]		-1000	1000	0		KEGG ID:R00727 ENZYME:6.2.1.4 KEGG ID:R00432 ENZYME:6.2.1.4 KEGG ID:R00405 ENZYME:6.2.1.5
r87	succinate:quinoneoxidoreductase	SUCC[m] + UQN[m] <=> FUM[m] + UQL[m]		-1000	1000	0		KEGG ID:R02164 ENZYME:1.3.5.1 ENZYME:1.3.5.4
r88	NADH:ubiquinoneoxidoreductase	NAD[m] + UQL[m] <=> NADH[m] + UQN[m] + H_cell[cell]		-1000	1000	0		KEGG ID:R02163 ENZYME:1.6.5.3 ENZYME:1.6.5.8 ENZYME:1.6.5.9 ENZYME:MODULE ENZYME:M00142 ENZYME:NADH:ubiquinone ENZYME:oxidoreductase, ENZYME:mitochondria ENZYME:M00144 ENZYME:NADH:quinone ENZYME:oxidoreductase, ENZYME:prokaryotes ENZYME:M00145 ENZYME:NAD(P)H:quinone ENZYME:oxidoreductase, ENZYME:chloroplasts ENZYME:and ENZYME:cyanobacteria
r89	(S)-malatehydro-lyase(fumarate-forming)	FUM[m] + H2O_cell[cell] <=> MAL[m]		-1000	1000	0		KEGG ID:R01082 ENZYME:4.2.1.2
r90	(S)-malate:NAD+oxidoreductase	NAD[m] + MAL[m] -> NADH[m] + OAA[m] + H_cell[cell]		-1000	1000	0		KEGG ID:R00342 ENZYME:1.1.1.37 ENZYME:1.1.1.299
r91	(S)-malate:NAD+oxidoreductase(decarboxylating)	NAD[m] + MAL[m] -> CO2_cel[cell] + PYR[m] + NADH[m] + H_cell[cell]		-1000	1000	0		KEGG ID:R00214 ENZYME:1.1.1.38 ENZYME:1.1.1.39
r92	5,10-Methylenetetrahydrofolate:glycinehydroxymethyltransferase	GLY[m] + MTHF[m] + H2O_cell[cell] <=> THF[m] + SER[m]		-1000	1000	0		KEGG ID:R09099 ENZYME:2.1.2.1 KEGG ID:R00945 ENZYME:2.1.2.1
r93	glycine:lipoylproteinoxidoreductase(decarboxylatingandacceptor-aminomethylating)	GLY[m] + LP[m] <=> CO2_cel[cell] + SADHLP[m]		-1000	1000	0		KEGG ID:R03425 ENZYME:1.4.4.2
r94	S-aminomethyldihydrolipoylprotein:(6S)-tetrahydrofolateaminomethyltransferase(ammonia-forming)	THF[m] + SADHLP[m] <=> MTHF[m] + DLP[m] + NH3_cell[cell]		-1000	1000	0		KEGG ID:R04125 ENZYME:2.1.2.10
r95	dihydrolipoylprotein:NAD+oxidoreductase	NAD[m] + DLP[m] <=> NADH[m] + LP[m] + H_cell[cell]		-1000	1000	0		KEGG ID:R03815 ENZYME:1.8.1.4
r157	L-glutamate:NAD+oxidoreductase(deaminating)	NAD[p] + GLUT[p] + H2O_cell[cell] <=> NADH[p] + AKG[p] + NH3_cell[cell] + H_cell[cell]		-1000	1000	0		KEGG ID:R00243 ENZYME:1.4.1.2 ENZYME:1.4.1.3
r158	L-Glutamate:NADP+oxidoreductase(deaminating)	NADP[p] + GLUT[p] + H2O_cell[cell] <=> NADPH[p] + AKG[p] + NH3_cell[cell] + H_cell[cell]		-1000	1000	0		KEGG ID:R00248 ENZYME:1.4.1.3 ENZYME:1.4.1.4 ENZYME:1.4.1.13
r163	L-Glutamate:NADP+oxidoreductase(transaminating)	NADP[p] + 2 GLUT[p] <=> NADPH[p] + GLN[p] + AKG[p] + H_cell[cell]		-1000	1000	0		KEGG ID:R00114 ENZYME:1.4.1.13
r166	L-glutamate:NAD+oxidoreductase(transaminating)	NAD[p] + 2 GLUT[p] <=> NADH[p] + GLN[p] + AKG[p] + H_cell[cell]		-1000	1000	0		KEGG ID:R00093 ENZYME:1.4.1.14
r168	L-Glutamate:ammonialigase(ADP-forming)	ATP[p] + GLUT[p] + NH3_cell[cell] <=> ADP[p] + Pi[p] + GLN[p]		-1000	1000	0		KEGG ID:R00253 ENZYME:6.3.1.2
r159	L-glutamate:NAD+oxidoreductase(deaminating)	NAD[c] + GLUT[c] + H2O_cell[cell] <=> NADH[c] + AKG[c] + NH3_cell[cell] + H_cell[cell]		-1000	1000	0		KEGG ID:R00243 ENZYME:1.4.1.2 ENZYME:1.4.1.3
r160	L-Glutamate:NADP+oxidoreductase(deaminating)	NADP[c] + GLUT[c] + H2O_cell[cell] <=> NADPH[c] + AKG[c] + NH3_cell[cell] + H_cell[cell]		-1000	1000	0		KEGG ID:R00248 ENZYME:1.4.1.3 ENZYME:1.4.1.4 ENZYME:1.4.1.13
r164	L-Glutamate:NADP+oxidoreductase(transaminating)	NADP[c] + 2 GLUT[c] <=> NADPH[c] + AKG[c] + GLN[c] + H_cell[cell]		-1000	1000	0		KEGG ID:R00114 ENZYME:1.4.1.13
r167	L-glutamate:NAD+oxidoreductase(transaminating)	NAD[c] + 2 GLUT[c] <=> NADH[c] + AKG[c] + GLN[c] + H_cell[cell]		-1000	1000	0		KEGG ID:R00093 ENZYME:1.4.1.14
Reaction41	Reaction41	AMP[c] ->		-1000	1000	0
r155	L-glutamate:NAD+oxidoreductase(deaminating)	NAD[m] + GLUT[m] + H2O_cell[cell] <=> AKG[m] + NADH[m] + NH3_cell[cell] + H_cell[cell]		-1000	1000	0		KEGG ID:R00243 ENZYME:1.4.1.2 ENZYME:1.4.1.3
r156	L-Glutamate:NADP+oxidoreductase(deaminating)	NADP[m] + GLUT[m] + H2O_cell[cell] <=> AKG[m] + NADPH[m] + NH3_cell[cell] + H_cell[cell]		-1000	1000	0		KEGG ID:R00248 ENZYME:1.4.1.3 ENZYME:1.4.1.4 ENZYME:1.4.1.13
r162	L-Glutamate:NADP+oxidoreductase(transaminating)	NADP[m] + 2 GLUT[m] <=> AKG[m] + NADPH[m] + GLN[m] + H_cell[cell]		-1000	1000	0		KEGG ID:R00114 ENZYME:1.4.1.13
r165	L-glutamate:NAD+oxidoreductase(transaminating)	NAD[m] + 2 GLUT[m] <=> AKG[m] + NADH[m] + GLN[m] + H_cell[cell]		-1000	1000	0		KEGG ID:R00093 ENZYME:1.4.1.14
r169	L-Glutamate:ammonialigase(ADP-forming)	ATP[m] + GLUT[m] + NH3_cell[cell] <=> ADP[m] + Pi[m] + GLN[m]		-1000	1000	0		KEGG ID:R00253 ENZYME:6.3.1.2
r161	L-glutamate:NAD+oxidoreductase(deaminating)	NAD[x] + GLUT[x] + H2O_cell[cell] <=> NADH[x] + AKG[x] + NH3_cell[cell] + H_cell[cell]		-1000	1000	0		KEGG ID:R00243 ENZYME:1.4.1.2 ENZYME:1.4.1.3
Carbohydrate_syn	v299	0.000055 STA[p] + 0.659555 SUCR[c] + 0.219302 aGLC[c] + 0.121138 FRC[c] -> Carbohydrate[cell]		-1000	1000	0
Fiber_syn	v301	0.5 CELL[c] + 0.5 XYLAN[c] -> Fiber[cell]		-1000	1000	0
Protein_syn	v302	0.1004 ALA[c] + 0.0446 ARG[c] + 0.0958 ASP[c] + 0.0043 CYS[p] + 0.0707 GLUT[c] + 0.1211 GLY[p] + 0.0217 HIS[p] + 0.0659 ILE[p] + 0.1084 LEU[p] + 0.0672 LYS[p] + 0.0128 MET[p] + 0.0293 PHE[p] + 0.0395 PRO[c] + 0.0837 SER[p] + 0.0591 THR[p] + 0.0057 TRP[p] + 0.0259 TYR[p] + 0.0438 VAL[p] -> Protein[cell]		-1000	1000	0
Fat_syn	v300	HEXDEC[p] -> Fat[cell]		-1000	1000	0
BIO_R	v303	1.8263 Protein[cell] + 0.8385 Carbohydrate[cell] + 0.0035 Fiber[cell] + 0.3467 Fat[cell] + 30 ATP[c] -> Biomass[cell] + 30 ADP[c] + 30 Pi[c]		-1000	1000	0
BIO_drain	b1	Biomass[cell] <=>		-1000	1000	1
Reaction48	Reaction48	ORN[m] <=> ORN[c]		-1000	1000	0
Reaction49	Reaction49	oxygen_cell[cell] <=>		-1000	1000	0
Reaction50	Reaction50	H_cell[cell] <=>		-1000	1000	0
Reaction51	Reaction51	H2O_cell[cell] <=>		-1000	1000	0
Reaction52	Reaction52	CoA_cell[cell] <=>		-1000	1000	0
Reaction53	Reaction53	Acyl-carrier-protein[p] <=>		-1000	1000	0
Reaction55	Reaction55	H2S_cell[cell] <=>		-1000	1000	0
Reaction56	Reaction56	Urea_cell[cell] + H2O_cell[cell] <=> CO2_cel[cell] + 2 NH3_cell[cell]		-1000	1000	0		KEGG ID:R00131 ENZYME:3.5.1.5
Reaction58	Reaction58	GLUT[c] <=> GLUT[p]		-1000	1000	0
Reaction59	Reaction59	GLUT[c] <=> GLUT[m]		-1000	1000	0
Reaction60	Reaction60	ASN[c] <=>		-1000	1000	0
Reaction61	Reaction61	GLN[c] <=>		-1000	1000	0
Reaction62	Reaction62	SUCR[c] + H2O_cell[cell] -> FRC[c] + aGLC[c]		-1000	1000	0
Reaction63	Reaction63	ATP[c] + FRC[c] <=> ADP[c] + F6P[c]		-1000	1000	0		KEGG id:R03920
PMJ00001	PMJ00001	CYS[p] + PHOSER[p] -> Pi[p] + CYSTAT[p]		-1000	1000	0
Reaction64	Reaction64	SER[c] <=> SER[p]		-1000	1000	0
Reaction65	Reaction65	GLY[c] <=> GLY[p]		-1000	1000	0
Reaction66	Reaction66	NH3_cell[cell] + 3 NAD[c] + 2 H2O_cell[cell] <=> nitrite_cell[cell] + 3 NADH[c] + 5 H_cell[cell]		-1000	1000	0
Reaction67	Reaction67	nitrite_cell[cell] <=>		-1000	1000	0
Reaction68	Reaction68	2 FE_o[p] + 2 GLUT[p] <=> 2 FE_r[p] + GLN[p] + AKG[p] + 2 H_cell[cell]		-1000	1000	0
Reaction69	Reaction69	R5P[c] <=>		-1000	1000	0
Reaction70	Reaction70	2 FE_r[p] + PQN[p] -> 2 FE_o[p] + PQL[p]		-1000	1000	0
Reaction71	Reaction71	PQN[p] + NADPH[p] + H_cell[cell] -> NADP[p] + PQL[p]		-1000	1000	0
Reaction72	Reaction72	GLYCO[p] + GLYCER[c] <=> GLYCO[c] + GLYCER[p]		-1000	1000	0
Reaction73	Reaction73	NADPH[c] + 0.5 oxygen_cell[cell] + H_cell[cell] -> NADP[c] + NADPH_maint_cel[cell] + H2O_cell[cell]		-1000	1000	0
Reaction74	Reaction74	CO2_cel[cell] -> CO2EX[p]		-1000	1000	0
Reaction75	Reaction75	ASP[c] -> ASP[c2]		-1000	1000	0
r151_2	L-Aspartate:2-oxoglutarateaminotransferase	OAA[c2] + GLUT[c] <=> AKG[c] + ASP[c2]		-1000	1000	0
Reaction76	Reaction76	PRO[c] <=>		-1000	1000	0
Reaction77	Reaction77	PRO[c] <=> PRO[p]		-1000	1000	0
r280_2	ATP:L-glutamate5-phosphotransferase	ATP[p] + GLUT[p] -> ADP[p] + GLUT5P[p]		-1000	1000	0		KEGG ID:R00239 ENZYME:2.7.2.11
r281_2	L-glutamate-5-semialdehyde:NADP+5-oxidoreductase(phosphorylating)	NADPH[p] + GLUT5P[p] + H_cell[cell] -> NADP[p] + Pi[p] + GLUT5SA[p]		-1000	1000	0		KEGG ID:R03313 ENZYME:1.2.1.41
r282_2	r282	GLUT5SA[p] -> PYR5C[p] + H2O_cell[cell]		-1000	1000	0		KEGG ID:R03314 ENZYME:1.2.1.41
r283_2	L-Proline:NADP+5-oxidoreductase	NADPH[p] + PYR5C[p] + H_cell[cell] -> NADP[p] + PRO[p]		-1000	1000	0		KEGG ID:R01251 ENZYME:1.5.1.2
r142_2	Carbamoyl-phosphate:L-ornithinecarbamoyltransferase	CARBP[p] + ORN[p] <=> Pi[p] + CITR[p]		-1000	1000	0		KEGG ID:R01398 ENZYME:2.1.3.3
Reaction78	Reaction78	ARG[c] <=> ARG[p]		-1000	1000	0
Reaction79	Reaction79	PRO[c] <=> PRO[m]		-1000	1000	0
Reaction80	Reaction80	PRO[m] + UQN[m] <=> PYR5C[m] + UQL[m]		-1000	1000	0		KEGG ID:R01253 ENZYME:1.5.5.2
Reaction81	Reaction81	GLUT5SA[m] <=> PYR5C[m] + H2O_cell[cell]		-1000	1000	0		KEGG ID:R03314 ENZYME:1.2.1.41
Reaction82	Reaction82	GLUT5SA[m] + NAD[m] + H2O_cell[cell] <=> GLUT[m] + NADH[m] + H_cell[cell]		-1000	1000	0		KEGG ID:R00245 ENZYME:1.2.1.88
Reaction83	Reaction83	ARG[c] <=> ARG[m]		-1000	1000	0
Reaction84	Reaction84	GLUT[c] -> GABA[c] + CO2_cel[cell]		-1000	1000	0		KEGG ID:R00261 ENZYME:4.1.1.15
Reaction85	Reaction85	GABA[c] <=> GABA[m]		-1000	1000	0
Reaction86	Reaction86	GABA[m] + AKG[m] <=> SSA[m] + GLUT[m]		-1000	1000	0		KEGG ID:R01648 ENZYME:2.6.1.19
Reaction87	Reaction87	SSA[m] + NAD[m] + H2O_cell[cell] -> SUCC[m] + NADH[m] + H_cell[cell]		-1000	1000	0		KEGG ID:R00713 ENZYME:1.2.1.24

## Sheet: Metabolite List
Abbreviation	Description	Charged formula	Compartment
BM[c]	BM_c		cytosol
CO2EX[p]	CO2	CO2	plastid
STA[p]	Amylose	(C6H10O5)n	plastid
CO2_cel[cell]	CO2	CO2	cell
Pi[v]	Diphosphate	H4P2O7	vacuole
ACCOA[p]	Acetyl-CoA	C23H38N7O17P3S	plastid
PYR[c]	Pyruvate	C3H4O3	cytosol
PEP[p]	Phosphoenolpyruvate	C3H5O6P	plastid
AKG[m]	2-Oxoglutarate	C5H6O5	mitochondrion
R5P[p]	D-Ribose5-phosphate	C5H11O8P	plastid
DHAP[p]	Glyceronephosphate	C3H7O6P	plastid
E4P[p]	D-Erythrose4-phosphate	C4H9O7P	plastid
OAA[c]	Oxaloacetate	C4H4O5	cytosol
PG_p_3[p]	3-Phospho-D-glycerate	C3H7O7P	plastid
PYR[p]	Pyruvate	C3H4O3	plastid
NADPH[p]	NADPH	C21H30N7O17P3	plastid
NADPH[c]	NADPH	C21H30N7O17P3	cytosol
NADPH[m]	NADPH	C21H30N7O17P3	mitochondrion
NADH[p]	NADH	C21H29N7O14P2	plastid
NAD[c]	NAD+	C21H28N7O14P2	cytosol
GAP[p]	D-Glyceraldehyde3-phosphate	C3H7O6P	plastid
F6P[c]	beta-D-Fructose6-phosphate	C6H13O9P	cytosol
FUM[m]	Fumarate	C4H4O4	mitochondrion
MAL[c]	(S)-Malate	C4H6O5	cytosol
SER[c]	L-Serine	C3H7NO3	cytosol
GLY[c]	Glycine	C2H5NO2	cytosol
ATP[p]	ATP	C10H16N5O13P3	plastid
ATP[c]	ATP	C10H16N5O13P3	cytosol
ATP[m]	ATP	C10H16N5O13P3	mitochondrion
NADP[p]	NADP+	C21H29N7O17P3	plastid
NADP[c]	NADP+	C21H29N7O17P3	cytosol
NADP[m]	NADP+	C21H29N7O17P3	mitochondrion
NAD[p]	NAD+	C21H28N7O14P2	plastid
NADH[c]	NADH	C21H29N7O14P2	cytosol
ADP[p]	ADP	C10H15N5O10P2	plastid
ADP[c]	ADP	C10H15N5O10P2	cytosol
ADP[m]	ADP	C10H15N5O10P2	mitochondrion
Pi[c]	Orthophosphate	H3PO4	cytosol
Pi[p]	Orthophosphate	H3PO4	plastid
Pi[m]	Orthophosphate	H3PO4	mitochondrion
F6P[p]	beta-D-Fructose6-phosphate	C6H13O9P	plastid
FBP[p]	FBP_p	C6H14O12P2	plastid
bPG_p_13[p]	3-Phospho-D-glyceroylphosphate	C3H8O10P2	plastid
PG_p_2[p]	2-Phospho-D-glycerate	C3H7O7P	plastid
AMP[p]	AMP	C10H14N5O7P	plastid
E2Pr_lip[p]	EnzymeN6-(lipoyl)lysine	C8H14NOS2R	plastid
E2Pr_acet_lip[p]	E2Pr_acet_lip_p	C10H18NO2S2R	plastid
E2Pr_2hyd_lip[p]	EnzymeN6-(dihydrolipoyl)lysine	C8H16NOS2R	plastid
MAL[p]	(S)-Malate	C4H6O5	plastid
PGL_p_6[p]	D-Glucono-1,5-lactone6-phosphate	C6H11O9P	plastid
PG_p_6[p]	6-Phospho-D-gluconate	C6H13O10P	plastid
RU5P[p]	D-Ribulose5-phosphate	C5H11O8P	plastid
XU5P[p]	D-Xylulose5-phosphate	C5H11O8P	plastid
S7P[p]	Sedoheptulose7-phosphate	C7H15O10P	plastid
RBP[p]	D-Ribulose1,5-bisphosphate	C5H12O11P2	plastid
PGO_p_2[p]	2-Phosphoglycolate	C2H5O6P	plastid
GLYCO[p]	Glycolate	C2H4O3	plastid
SBP[p]	Sedoheptulose1,7-bisphosphate	C7H16O13P2	plastid
GLYCER[p]	D-Glycerate	C3H6O4	plastid
OAA[p]	Oxaloacetate	C4H4O5	plastid
MALT[p]	Maltose	C12H22O11	plastid
aG6P[p]	alpha-D-Glucose6-phosphate	C6H13O9P	plastid
G1P[p]	D-Glucose1-phosphate	C6H13O9P	plastid
G1P[c]	D-Glucose1-phosphate	C6H13O9P	cytosol
ADP_GLC[p]	ADP-glucose	C16H25N5O15P2	plastid
FBP[c]	FBP_c	C6H14O12P2	cytosol
DHAP[c]	Glyceronephosphate	C3H7O6P	cytosol
GAP[c]	D-Glyceraldehyde3-phosphate	C3H7O6P	cytosol
PG_c_3[c]	3-Phospho-D-glycerate	C3H7O7P	cytosol
dPG_c_13[c]	3-Phospho-D-glyceroylphosphate	C3H8O10P2	cytosol
PG_c_2[c]	2-Phospho-D-glycerate	C3H7O7P	cytosol
PEP[c]	Phosphoenolpyruvate	C3H5O6P	cytosol
AMP[c]	AMP	C10H14N5O7P	cytosol
PGL_c_6[c]	D-Glucono-1,5-lactone6-phosphate	C6H11O9P	cytosol
PG_c_6[c]	6-Phospho-D-gluconate	C6H13O10P	cytosol
RU5P[c]	D-Ribulose5-phosphate	C5H11O8P	cytosol
XU5P[c]	D-Xylulose5-phosphate	C5H11O8P	cytosol
R5P[c]	D-Ribose5-phosphate	C5H11O8P	cytosol
CIT[c]	Citrate	C6H8O7	cytosol
ACCOA[c]	Acetyl-CoA	C23H38N7O17P3S	cytosol
MALT[c]	Maltose	C12H22O11	cytosol
GLYCO[x]	Glycolate	C2H4O3	peroxisome
GLYOX[x]	Glyoxylate	C2H2O3	peroxisome
NADH[x]	NADH	C21H29N7O14P2	peroxisome
GLY[x]	Glycine	C2H5NO2	peroxisome
NAD[x]	NAD+	C21H28N7O14P2	peroxisome
SER[x]	L-Serine	C3H7NO3	peroxisome
HPYR[x]	Hydroxypyruvate	C3H4O4	peroxisome
GLYCER[x]	D-Glycerate	C3H6O4	peroxisome
MAL[x]	(S)-Malate	C4H6O5	peroxisome
OAA[x]	Oxaloacetate	C4H4O5	peroxisome
PYR[m]	Pyruvate	C3H4O3	mitochondrion
E2Pr_lip[m]	EnzymeN6-(lipoyl)lysine	C8H14NOS2R	mitochondrion
E2Pr_acet_lip[m]	E2Pr_acet_lip_m	C10H18NO2S2R	mitochondrion
ACCOA[m]	Acetyl-CoA	C23H38N7O17P3S	mitochondrion
E2Pr_2hyd_lip[m]	EnzymeN6-(dihydrolipoyl)lysine	C8H16NOS2R	mitochondrion
NAD[m]	NAD+	C21H28N7O14P2	mitochondrion
NADH[m]	NADH	C21H29N7O14P2	mitochondrion
OAA[m]	Oxaloacetate	C4H4O5	mitochondrion
CIT[m]	Citrate	C6H8O7	mitochondrion
ACO[m]	cis-Aconitate	C6H6O6	mitochondrion
ICIT[m]	Isocitrate	C6H8O7	mitochondrion
SUCCCOA[m]	Succinyl-CoA	C25H40N7O19P3S	mitochondrion
SUCC[m]	Succinate	C4H6O4	mitochondrion
UQN[m]	Ubiquinone	C14H18O4(C5H8)n	mitochondrion
UQL[m]	Ubiquinol	C14H20O4(C5H8)n	mitochondrion
MAL[m]	(S)-Malate	C4H6O5	mitochondrion
GLY[m]	Glycine	C2H5NO2	mitochondrion
MTHF[m]	5,10-Methylenetetrahydrofolate	C20H23N7O6	mitochondrion
THF[m]	Tetrahydrofolate	C19H23N7O6	mitochondrion
SER[m]	L-Serine	C3H7NO3	mitochondrion
LP[m]	Lipoylprotein	C8H14NOS2R	mitochondrion
SADHLP[m]	S-Aminomethyldihydrolipoylprotein	C9H19N2OS2R	mitochondrion
DLP[m]	Dihydrolipoylprotein	C8H16NOS2R	mitochondrion
GLYCO[c]	Glycolate	C2H4O3	cytosol
GLYCER[c]	D-Glycerate	C3H6O4	cytosol
Hv[p]	hn		plastid
PQN[p]	Plastoquinone	C8H8O2(C5H8)n	plastid
PQL[p]	Plastoquinol-1	C13H18O2	plastid
H_nc[p]	H+	H	plastid
PC_o[p]	Oxidized Plastocyanin		plastid
PC_r[p]	Reduced Plastocyanin		plastid
FE_o[p]	Oxidized ferredoxin		plastid
FE_r[p]	Reduced ferredoxin		plastid
H_c[p]	H+	H	plastid
CHPB[p]	Chlorophyllb	C55H70MgN4O6	plastid
CHLB[p]	Chlorophyllideb	C35H32MgN4O6	plastid
HCHLA[p]	7(1)-Hydroxychlorophyllidea	C35H34MgN4O6	plastid
HCHPA[p]	7(1)-Hydroxychlorophylla	C55H72MgN4O6	plastid
ATP_maint_cel[cell]	ADP	C10H15N5O10P2	cell
stigmasterol[p]	Dehydroascorbate	C6H6O6	plastid
sitosterol[p]	beta-Sitosterol	C29H50O	plastid
sofucosterol_p_i[p]	Isofucosterol	C29H48O	plastid
dehydroavenasterol[p]	5-Dehydroavenasterol	C29H46O	plastid
avenasterol[p]	delta7-Avenasterol	C29H48O	plastid
ethylidenelophenol[p]	24-Ethylidenelophenol	C30H50O	plastid
methylenelophenol[p]	24-Methylenelophenol	C29H48O	plastid
methylfecosterol[p]	4alpha-Methylfecosterol	C29H48O	plastid
d8_4_sterol[p]	d8_4_sterol_p	C29H46O	plastid
obtusifoliol[p]	Obtusifoliol	C30H50O	plastid
cycloeucalenol[p]	Cycloeucalenol	C30H50O	plastid
methylenecycloartanol[p]	24-Methylenecycloartanol	C31H52O	plastid
cycloartenol[p]	Cycloartenol	C30H50O	plastid
squaleneepoxide[p]	(S)-2,3-Epoxysqualene	C30H50O	plastid
squalene[p]	Squalene	C30H50	plastid
FORM[p]	Formate	CH2O2	plastid
Fo_b1[p]	Fo_b1_p		plastid
Fi_b1[p]	Fi_b1_p		plastid
farnesylPP[p]	trans,trans-Farnesyldiphosphate	C15H28O7P2	plastid
presqualenePP[p]	Presqualenediphosphate	C30H52O7P2	plastid
geranylPP[p]	Geranyldiphosphate	C10H20O7P2	plastid
sopentenylPP_p_i[p]	Isopentenyldiphosphate	C5H12O7P2	plastid
dimethylallylPP[p]	Dimethylallyldiphosphate	C5H12O7P2	plastid
hmbPP[p]	hmbPP_p	C5H12O8P2	plastid
mecPP[p]	mecPP_p	C5H12O9P2	plastid
pcPPme[p]	pcPPme_p	C14H26N3O17P3	plastid
cPPme[p]	cPPme_p	C14H25N3O14P2	plastid
me4P[p]	me4P_p	C5H13O7P	plastid
dXU5P[p]	1-Deoxy-D-xylulose5-phosphate	C5H11O7P	plastid
CMP[p]	CMP	C9H14N3O8P	plastid
CDP[p]	CDP	C9H15N3O11P2	plastid
CTP[p]	CTP	C9H16N3O14P3	plastid
SAM[p]	S-Adenosyl-L-methionine	C15H22N6O5S	plastid
SAHC[p]	S-Adenosyl-L-homocysteine	C14H20N6O5S	plastid
HC[p]	L-Homocysteine	C4H9NO2S	plastid
MTHF[p]	5,10-Methylenetetrahydrofolate	C20H23N7O6	plastid
THF[p]	Tetrahydrofolate	C19H23N7O6	plastid
MTHF[c]	5,10-Methylenetetrahydrofolate	C20H23N7O6	cytosol
THF[c]	Tetrahydrofolate	C19H23N7O6	cytosol
MET[p]	L-Methionine	C5H11NO2S	plastid
AD[p]	Adenosine	C10H13N5O4	plastid
snG3P[p]	sn-Glycerol3-phosphate	C3H9O6P	plastid
HCO3[p]	HCO3-	HCO3	plastid
MALCOA[p]	Malonyl-CoA	C24H38N7O19P3S	plastid
MALACP[p]	Malonyl-[acyl-carrierprotein]	C3H3O3SR	plastid
ACACACP[p]	Acetoacetyl-[acp]	C4H5O2SR	plastid
HBUTACP[p]	HBUTACP_p	C4H7O2SR	plastid
CROTACP[p]	CROTACP_p	C4H5OSR	plastid
BUTACP[p]	Butyryl-[acp]	C4H7OSR	plastid
OHEXACP[p]	3-Oxohexanoyl-[acp]	C6H9O2SR	plastid
HHEXACP[p]	(R)-3-Hydroxyhexanoyl-[acp]	C6H11O2SR	plastid
THEXACP[p]	trans-Hex-2-enoyl-[acp]	C6H9OSR	plastid
HEXACP[p]	Hexanoyl-[acp]	C6H11OSR	plastid
OOCTACP[p]	3-Oxooctanoyl-[acp]	C8H13O2SR	plastid
HOCTACP[p]	HOCTACP_p	C8H15O2SR	plastid
TOCTACP[p]	trans-Oct-2-enoyl-[acp]	C8H13OSR	plastid
OCTACP[p]	Octanoyl-[acp]	C8H15OSR	plastid
ODECACP[p]	3-Oxodecanoyl-[acp]	C10H17O2SR	plastid
HDECACP[p]	HDECACP_p	C10H19O2SR	plastid
TDECACP[p]	trans-Dec-2-enoyl-[acp]	C10H17OSR	plastid
DECACP[p]	Decanoyl-[acp]	C10H19OSR	plastid
ODODECACP[p]	3-Oxododecanoyl-[acp]	C12H21O2SR	plastid
HDODECACP[p]	(R)-3-Hydroxydodecanoyl-[acp]	C12H23O2SR	plastid
TDODECACP[p]	trans-Dodec-2-enoyl-[acp]	C12H21OSR	plastid
DODECACP[p]	Dodecanoyl-[acyl-carrierprotein]	C12H23OSR	plastid
OTDECACP[p]	3-Oxotetradecanoyl-[acp]	C14H25O2SR	plastid
HTDECACP[p]	HTDECACP_p	C14H27O2SR	plastid
TTDECACP[p]	trans-Tetradec-2-enoyl-[acp]	C14H25OSR	plastid
tetraDECACP[p]	Tetradecanoyl-[acp]	C14H27OSR	plastid
OhexDECACP[p]	3-Oxohexadecanoyl-[acp]	C16H29O2SR	plastid
HhexDECACP[p]	HhexDECACP_p	C16H31O2SR	plastid
ThexDECACP[p]	trans-Hexadec-2-enoyl-[acp]	C16H29OSR	plastid
hexDECACP[p]	Hexadecanoyl-[acp]	C16H31OSR	plastid
HEXDEC[p]	Hexadecanoicacid	C16H32O2	plastid
HEXDECE[p]	Hexadecanoicacid	C16H32O2	plastid
hexDECEACP[p]	Hexadecenoyl-[acyl-carrierprotein]	C16H29OSR	plastid
OOCTDECACP[p]	3-Oxostearoyl-[acp]	C18H33O2SR	plastid
HOCTDECACP[p]	(R)-3-Hydroxyoctadecanoyl-[acp]	C18H35O2SR	plastid
TOCTDECACP[p]	(2E)-Octadecenoyl-[acp]	C18H33OSR	plastid
OCTDECACP[p]	Octadecanoyl-[acyl-carrierprotein]	C18H35OSR	plastid
OCTDEC[p]	Octadecanoicacid	C18H36O2	plastid
OCTDECEACP[p]	Octadecanoyl-[acyl-carrierprotein]	C18H35OSR	plastid
OCTDECE[p]	Oleoyl-[acyl-carrierprotein]	C18H33OSR	plastid
LINOLACP[p]	Linoleoyl-[acyl-carrierprotein]	C18H31OSR	plastid
LINOL[p]	Linoleate	C18H32O2	plastid
LINOLEACP[p]	gamma-Linolenoyl-CoA	C39H64N7O17P3S	plastid
LINOLE[p]	(6Z,9Z,12Z)-Octadecatrienoicacid	C18H30O2	plastid
hexd2ACP[p]	hexd2ACP_p		plastid
hexd3ACP[p]	hexd3ACP_p		plastid
HEXd2[p]	HEXd2_p		plastid
HEXd3[p]	HEXd3_p		plastid
UPP3[p]	UroporphyrinogenIII	C40H44N4O16	plastid
HMBIL[p]	Hydroxymethylbilane	C40H46N4O17	plastid
PBLNG[p]	Porphobilinogen	C10H14N2O4	plastid
ALEV[p]	5-Aminolevulinate	C5H9NO3	plastid
GLUTSA[p]	(S)-4-Amino-5-oxopentanoate	C5H9NO3	plastid
tRNAglu[p]	L-Glutamyl-tRNA(Glu)	C20H28N6O13PR(C5H8O6PR)n	plastid
GLUTtRNA[p]	GLUTtRNA_p		plastid
GLUT[p]	L-Glutamate	C5H9NO4	plastid
CPP3[p]	CoproporphyrinogenIII	C36H44N4O8	plastid
PPP9[p]	ProtoporphyrinogenIX	C34H40N4O4	plastid
PP9[p]	Protoporphyrin	C34H34N4O4	plastid
MgPP[p]	Magnesiumprotoporphyrin	C34H32MgN4O4	plastid
MgPP9[p]	MgPP9_p	C35H34MgN4O4	plastid
HMgPP[p]	HMgPP_p	C35H34MgN4O5	plastid
OMgPP9[p]	OMgPP9_p	C35H32MgN4O5	plastid
DPCHLA[p]	Divinylprotochlorophyllide	C35H30MgN4O5	plastid
PCHLA[p]	Protochlorophyllide	C35H32MgN4O5	plastid
CHLA[p]	Chlorophyllide	C35H34MgN4O5	plastid
DCHLA[p]	Divinylchlorophyllidea	C35H32MgN4O5	plastid
GGPP[p]	Geranylgeranyldiphosphate	C20H36O7P2	plastid
DHGGPP[p]	DHGGPP_p	C20H38O7P2	plastid
THGGPP[p]	THGGPP_p	C20H40O7P2	plastid
PHYT[p]	Phytyldiphosphate	C20H42O7P2	plastid
CHPA[p]	Chlorophylla	C55H72MgN4O5	plastid
PPTPP[p]	Prephytoenediphosphate	C40H68O7P2	plastid
PHY[p]	all-trans-Phytoene	C40H64	plastid
PHF[p]	15,9'-dicis-Phytofluene	C40H62	plastid
TCCAR[p]	9,15,9'-tricis-zeta-Carotene	C40H60	plastid
DCCAR[p]	9,9'-dicis-zeta-Carotene	C40H60	plastid
CNSP[p]	7,9,9'-tricis-Neurosporene	C40H58	plastid
PLYC[p]	7,9,7',9'-tetracis-Lycopene	C40H56	plastid
LYC[p]	Lycopene	C40H56	plastid
GCAR[p]	gamma-Carotene	C40H56	plastid
BCAR[p]	beta-Carotene	C40H56	plastid
CRX[p]	beta-Cryptoxanthin	C40H56O	plastid
ZEAX[p]	Zeaxanthin	C40H56O2	plastid
ANAX[p]	Antheraxanthin	C40H56O3	plastid
VIOLAX[p]	Violaxanthin	C40H56O4	plastid
ZIXA[p]	Zeinoxanthin	C40H56O	plastid
LUT[p]	Lutein	C40H56O2	plastid
DCAR[p]	delta-Carotene	C40H56	plastid
ACAR[p]	alpha-Carotene	C40H56	plastid
CRXA[p]	alpha-Cryptoxanthin	C40H56O	plastid
NEOX[p]	Neoxanthin	C40H56O4	plastid
GLN[p]	L-Glutamine	C5H10N2O3	plastid
CARBP[p]	Carbamoylphosphate	CH4NO5P	plastid
CARBASP[p]	N-Carbamoyl-L-aspartate	C5H8N2O5	plastid
DHORO[p]	(S)-Dihydroorotate	C5H6N2O4	plastid
ORO[p]	Orotate	C5H4N2O4	plastid
PRPP[p]	5-Phospho-alpha-D-ribose1-diphosphate	C5H13O14P3	plastid
ORO5P[p]	Orotidine5'-phosphate	C10H13N2O11P	plastid
UMP[p]	UMP	C9H13N2O9P	plastid
UDP[p]	UDP	C9H14N2O12P2	plastid
UTP[p]	UTP	C9H15N2O15P3	plastid
ASP[p]	L-Aspartate	C4H7NO4	plastid
QN[p]	QN_p		plastid
QL[p]	Hydroquinone		plastid
TR_r[p]	Thioredoxin	C10H14N4O4S2R4	plastid
TR_o[p]	Thioredoxindisulfide	C10H12N4O4S2R4	plastid
dCDP[p]	dCDP	C9H15N3O10P2	plastid
dCTP[p]	dCTP	C9H16N3O13P3	plastid
dUDP[p]	dUDP	C9H14N2O11P2	plastid
dUTP[p]	dUTP	C9H15N2O14P3	plastid
dUMP[p]	dUMP	C9H13N2O8P	plastid
dTMP[p]	dTMP	C10H15N2O8P	plastid
DHF[p]	Dihydrofolate	C19H21N7O6	plastid
dTDP[p]	dTDP	C10H16N2O11P2	plastid
dTTP[p]	dTTP	C10H17N2O14P3	plastid
PRAM[p]	5-Phosphoribosylamine	C5H12NO7P	plastid
GLY[p]	Glycine	C2H5NO2	plastid
GAR[p]	5'-Phosphoribosylglycinamide	C7H15N2O8P	plastid
FGAR[p]	5'-Phosphoribosyl-N-formylglycinamide	C8H15N2O9P	plastid
FGAM[p]	FGAM_p	C8H16N3O8P	plastid
AIR[p]	Aminoimidazoleribotide	C8H14N3O7P	plastid
CAIR[p]	CAIR_p	C9H14N3O9P	plastid
SAICAR[p]	SAICAR_p	C13H19N4O12P	plastid
AICAR[p]	AICAR_p	C9H15N4O8P	plastid
FAICAR[p]	FAICAR_p	C10H15N4O9P	plastid
IMP[p]	IMP	C10H13N4O8P	plastid
GTP[p]	GTP	C10H16N5O14P3	plastid
GDP[p]	GDP	C10H15N5O11P2	plastid
ADSUC[p]	N6-(1,2-Dicarboxyethyl)-AMP	C14H18N5O11P	plastid
FUM[p]	Fumarate	C4H4O4	plastid
FTHF[p]	10-Formyltetrahydrofolate	C20H23N7O7	plastid
dADP[p]	dADP	C10H15N5O9P2	plastid
dATP[p]	dATP	C10H16N5O12P3	plastid
XMP[p]	Xanthosine5'-phosphate	C10H13N4O9P	plastid
GMP[p]	GMP	C10H14N5O8P	plastid
dGDP[p]	dGDP	C10H15N5O10P2	plastid
dGTP[p]	dGTP	C10H16N5O13P3	plastid
PHE[p]	L-Phenylalanine	C9H11NO2	plastid
CINN[p]	trans-Cinnamate	C9H8O2	plastid
COU[p]	4-Coumarate	C9H8O3	plastid
COUCOA[p]	p-Coumaroyl-CoA	C30H42N7O18P3S	plastid
COUAL[p]	4-Hydroxycinnamylaldehyde	C9H8O2	plastid
COU_p_4[p]	4-Coumarylalcohol	C9H10O2	plastid
QUIN[p]	Quinate	C7H12O6	plastid
TCQ[p]	p-Coumaroylquinicacid	C16H18O8	plastid
TCAQ[p]	Chlorogenate	C16H18O9	plastid
CAFCOA[p]	Caffeoyl-CoA	C30H42N7O19P3S	plastid
CSH[p]	4-Coumaroylshikimate	C16H16O7	plastid
SHIK[p]	Shikimate	C7H10O5	plastid
CAFSH[p]	5-O-Caffeoylshikimicacid	C16H16O8	plastid
FCOA[p]	Feruloyl-CoA	C31H44N7O19P3S	plastid
CONF[p]	Coniferylaldehyde	C10H10O3	plastid
CONFA[p]	Coniferylalcohol	C10H12O3	plastid
HCONF[p]	5-Hydroxyconiferaldehyde	C10H10O4	plastid
SIN[p]	Sinapoylaldehyde	C11H12O4	plastid
SINA[p]	Sinapylalcohol	C11H14O4	plastid
UDP_GLU[c]	UDP-glucose	C15H24N2O17P2	cytosol
CELL[c]	Cellulose	(C6H10O5)n	cytosol
UDP_GLUC[c]	UDP-glucuronate	C15H22N2O18P2	cytosol
UDP_XYL[c]	UDP-D-xylose	C14H22N2O16P2	cytosol
UDP_GAL[c]	UDP-alpha-D-galactose	C15H24N2O17P2	cytosol
UDP[c]	UDP	C9H14N2O12P2	cytosol
UTP[c]	UTP	C9H15N2O15P3	cytosol
UDP_KDGLU[c]	UDP-4-dehydro-6-deoxy-D-glucose	C15H22N2O16P2	cytosol
UDP_RHA[c]	UDP-L-rhamnose	C15H24N2O16P2	cytosol
UDP_KRHA[c]	UDP-4-keto-rhamnose	C15H22N2O16P2	cytosol
UDP_ARA[c]	UDP-L-arabinose	C14H22N2O16P2	cytosol
M6P[c]	D-Mannose6-phosphate	C6H13O9P	cytosol
M1P[c]	D-Mannose1-phosphate	C6H13O9P	cytosol
GTP[c]	GTP	C10H16N5O14P3	cytosol
GDP_MAN[c]	GDP-mannose	C16H25N5O16P2	cytosol
GDP_FUC[c]	GDP-L-fucose	C16H25N5O15P2	cytosol
GDP_DDMAN[c]	GDP-4-dehydro-6-deoxy-D-mannose	C16H23N5O15P2	cytosol
GLUCAN[c]	GLUCAN_c		cytosol
GXGG[c]	GXGG_c		cytosol
XXXG[c]	XXXG_c		cytosol
XXLG[c]	XXLG_c		cytosol
XLLG[c]	XLLG_c		cytosol
XLFG[c]	XLFG_c		cytosol
GDP[c]	GDP	C10H15N5O11P2	cytosol
UDP_GALU[c]	UDP-D-galacturonate	C15H22N2O18P2	cytosol
PECTIN[c]	Pectin	(C26H36O24)n	cytosol
XYLAN[c]	XYLAN_c		cytosol
GLUCX[c]	GLUCX_c		cytosol
ARAX[c]	ARAX_c		cytosol
FRC[c]	D-Fructose	C6H12O6	cytosol
SUCR[c]	Sucrose	C12H22O11	cytosol
aG6P[c]	alpha-D-Glucose6-phosphate	C6H13O9P	cytosol
bG6P[c]	beta-D-Glucose6-phosphate	C6H13O9P	cytosol
bG6P[p]	beta-D-Glucose6-phosphate	C6H13O9P	plastid
aGLC[c]	alpha-D-Glucose	C6H12O6	cytosol
bGLC[c]	beta-D-Glucose	C6H12O6	cytosol
S6P[c]	Sucrose6'-phosphate	C12H23O14P	cytosol
ACLA[p]	(S)-2-Acetolactate	C5H8O4	plastid
DHMBUT[p]	(R)-2,3-Dihydroxy-3-methylbutanoate	C5H10O4	plastid
AKG[p]	2-Oxoglutarate	C5H6O5	plastid
HMBUT[p]	3-Hydroxy-3-methyl-2-oxobutanoicacid	C5H8O4	plastid
MOBUT[p]	3-Methyl-2-oxobutanoicacid	C5H8O3	plastid
VAL[p]	L-Valine	C5H11NO2	plastid
LEU[p]	L-Leucine	C6H13NO2	plastid
ILE[p]	L-Isoleucine	C6H13NO2	plastid
MOPEN[p]	(S)-3-Methyl-2-oxopentanoicacid	C6H10O3	plastid
AHBUT[p]	(S)-2-Aceto-2-hydroxybutanoate	C6H10O4	plastid
DHMVAL[p]	(R)-2,3-Dihydroxy-3-methylpentanoate	C6H12O4	plastid
THR[p]	L-Threonine	C4H9NO3	plastid
OBUT[p]	2-Oxobutanoate	C4H6O3	plastid
IPM[p]	alpha-Isopropylmalate	C7H12O5	plastid
IPM_p_2[p]	2-Isopropylmaleate	C7H10O4	plastid
IPM_p_3[p]	(2R,3S)-3-Isopropylmalate	C7H12O5	plastid
IOS_p_2[p]	(2S)-2-Isopropyl-3-oxosuccinate	C7H10O5	plastid
MOP[p]	4-Methyl-2-oxopentanoate	C6H10O3	plastid
HMVAL[p]	HMVAL_p	C6H10O4	plastid
GLUT[c]	L-Glutamate	C5H9NO4	cytosol
GLUT[m]	L-Glutamate	C5H9NO4	mitochondrion
AKG[c]	2-Oxoglutarate	C5H6O5	cytosol
ASP4P[p]	4-Phospho-L-aspartate	C4H8NO7P	plastid
ASP[c]	L-Aspartate	C4H7NO4	cytosol
ASPSH[p]	L-Aspartate4-semialdehyde	C4H7NO3	plastid
HOSER[p]	L-Homoserine	C4H9NO3	plastid
PHOSER[p]	O-Phospho-L-homoserine	C4H10NO6P	plastid
PHPYR[p]	3-Phosphonooxypyruvate	C3H5O7P	plastid
PSER[p]	O-Phospho-L-serine	C3H8NO6P	plastid
SER[p]	L-Serine	C3H7NO3	plastid
AKG[x]	2-Oxoglutarate	C5H6O5	peroxisome
GLUT[x]	L-Glutamate	C5H9NO4	peroxisome
ACET[p]	Acetaldehyde	C2H4O	plastid
AC[p]	Acetate	C2H4O2	plastid
GLN[c]	L-Glutamine	C5H10N2O3	cytosol
ASN[c]	L-Asparagine	C4H8N2O3	cytosol
ALA[c]	L-Alanine	C3H7NO2	cytosol
GLN[m]	L-Glutamine	C5H10N2O3	mitochondrion
ACGLUT[p]	N-Acetyl-L-glutamate	C7H11NO5	plastid
ACGLUT5P[p]	N-Acetyl-L-glutamate5-phosphate	C7H12NO8P	plastid
ACGLUT5SA[p]	N-Acetyl-L-glutamate5-semialdehyde	C7H11NO4	plastid
ACORN[p]	N-Acetylornithine	C7H14N2O3	plastid
ORN[p]	L-Ornithine	C5H12N2O2	plastid
CARBP[m]	Carbamoylphosphate	CH4NO5P	mitochondrion
ARG[c]	L-Arginine	C6H14N4O2	cytosol
NARGSUC[c]	N-(L-Arginino)succinate	C10H18N4O6	cytosol
FUM[c]	Fumarate	C4H4O4	cytosol
ORN[c]	L-Ornithine	C5H12N2O2	cytosol
ORN[m]	L-Ornithine	C5H12N2O2	mitochondrion
CITR[c]	L-Citrulline	C6H13N3O3	cytosol
CITR[m]	L-Citrulline	C6H13N3O3	mitochondrion
HCO3[m]	HCO3-	HCO3	mitochondrion
HCO3[c]	HCO3-	HCO3	cytosol
ACSER[p]	O-Acetyl-L-serine	C5H9NO4	plastid
CYS[p]	L-Cysteine	C3H7NO2S	plastid
CYSTAT[p]	L-Cystathionine	C7H14N2O4S	plastid
HCYS[p]	L-Homocysteine	C4H9NO2S	plastid
ACHOSER[p]	O-Acetyl-L-homoserine	C6H11NO4	plastid
PRATP[p]	1-(5-Phospho-D-ribosyl)-ATP	C15H25N5O20P4	plastid
PRAMP[p]	Phosphoribosyl-AMP	C15H23N5O14P2	plastid
MIAIC[p]	MIAIC_p	C15H25N5O15P2	plastid
PRAICAR[p]	PRAICAR_p	C15H25N5O15P2	plastid
EIGP[p]	EIGP_p	C6H11N2O6P	plastid
IMACP[p]	IMACP_p	C6H9N2O5P	plastid
HISP[p]	L-Histidinolphosphate	C6H12N3O4P	plastid
HISOL[p]	L-Histidinol	C6H11N3O	plastid
HISAL[p]	L-Histidinal	C6H9N3O	plastid
HIS[p]	L-Histidine	C6H9N3O2	plastid
HTHPIC[p]	HTHPIC_p	C7H9NO5	plastid
THPIC[p]	2,3,4,5-Tetrahydrodipicolinate	C7H9NO4	plastid
DPIM[p]	LL-2,6-Diaminoheptanedioate	C7H14N2O4	plastid
MDPIM[p]	meso-2,6-Diaminoheptanedioate	C7H14N2O4	plastid
LYS[p]	L-Lysine	C6H14N2O2	plastid
GLUT5SA[c]	L-Glutamate5-semialdehyde	C5H9NO3	cytosol
GLUT5P[c]	L-Glutamyl5-phosphate	C5H10NO7P	cytosol
PYR5C[c]	(S)-1-Pyrroline-5-carboxylate	C5H7NO2	cytosol
PRO[c]	L-Proline	C5H9NO2	cytosol
DAH7P[p]	DAH7P_p	C7H13O10P	plastid
DHQ[p]	3-Dehydroquinate	C7H10O6	plastid
DHSHIK[p]	3-Dehydroshikimate	C7H8O5	plastid
SHIK3P[p]	Shikimate3-phosphate	C7H11O8P	plastid
EPSHIK3P[p]	EPSHIK3P_p	C10H13O10P	plastid
CHOR[p]	Chorismate	C10H10O6	plastid
PREP[p]	Prephenate	C10H10O6	plastid
ARO[p]	L-Arogenate	C10H13NO5	plastid
TYR[p]	L-Tyrosine	C9H11NO3	plastid
ANTH[p]	Anthranilate	C7H7NO2	plastid
PANTH[p]	N-(5-Phospho-D-ribosyl)anthranilate	C12H16NO9P	plastid
CPD5P[p]	CPD5P_p	C12H16NO9P	plastid
IG3P[p]	Indoleglycerolphosphate	C11H14NO6P	plastid
INDOL[p]	Indole	C8H7N	plastid
TRP[p]	L-Tryptophan	C11H12N2O2	plastid
INO[c]	myo-Inositol	C6H12O6	cytosol
INO3P[c]	1D-myo-Inositol3-phosphate	C6H13O9P	cytosol
PROTEIN_cel[cell]	PROTEIN_cel		cell
CELLWALL_cel[cell]	CELLWALL_cel		cell
LIGNIN_cel[cell]	LIGNIN_cel		cell
PIGMENTS_cel[cell]	PIGMENTS_cel		cell
LIPIDS_cel[cell]	LIPIDS_cel		cell
RNA_cel[cell]	RNA_cel		cell
DNA_cel[cell]	DNA_cel		cell
STEROLS_cel[cell]	STEROLS_cel		cell
SUGARS_cel[cell]	SUGARS_cel		cell
STA_cel[cell]	STA_cel		cell
ORGAC_cel[cell]	ORGAC_cel		cell
Carbohydrate[cell]	Carbohydrate[cell]		cell
Fiber[cell]	Fiber[cell]		cell
Protein[cell]	Protein[cell]		cell
Fat[cell]	Fat[cell]		cell
Biomass[cell]	Biomass[cell]		cell
oxygen_cell[cell]	oxygen_cell	O	cell
H_cell[cell]	H_cell	H	cell
H2O_cell[cell]	H2O_cell	H2O	cell
CoA_cell[cell]	CoA_cell		cell
Acyl-carrier-protein[p]	Acyl-carrier-protein		plastid
NH3_cell[cell]	Ammonia	NH3	cell
H2S_cell[cell]	Hydrogen sulfide	H2S	cell
Urea_cell[cell]	Urea	NH2CONH2	cell
H2O2_cell[cell]	Hydrogen peroxide	H2O2	cell
ACET[c]	Acetaldehyde	C2H4O	cytosol
AC[c]	Acetate	C2H4O2	cytosol
Ethanol[c]	Ethanol	C2H6O	cytosol
NADH_maint_cel[cell]	NADH_maint_cel[cell]	C21H29N7O14P2	cell
NADPH_maint_cel[cell]	NADPH_maint_cel[cell]	C21H29N7O14P2	cell
nitrite_cell[cell]	nitrite_cell[cell]	NO2	cell
nitrate_cell[cell]	nitrate_cell[cell]	NO3	cell
rubisco_bal[cell]	rubisco_bal		cell
ASP[c2]	L-Aspartate	C4H7NO4	cytosol2
OAA[c2]	Oxaloacetate	C4H4O5	cytosol2
OAA[p2]	Oxaloacetate	C4H4O5	plastid2
MAL[p2]	(S)-Malate	C4H6O5	plastid2
GLUT5SA[p]	L-Glutamate5-semialdehyde	C5H9NO3	plastid
GLUT5P[p]	L-Glutamyl5-phosphate	C5H10NO7P	plastid
PYR5C[p]	(S)-1-Pyrroline-5-carboxylate	C5H7NO2	plastid
PRO[p]	L-Proline	C5H9NO2	plastid
CITR[p]	L-Citrulline	C6H13N3O3	plastid
ARG[p]	L-Arginine	C6H14N4O2	plastid
NARGSUC[p]	N-(L-Arginino)succinate	C10H18N4O6	plastid
PRO[m]	L-Proline	C5H9NO2	mitochondrion
PYR5C[m]	(S)-1-Pyrroline-5-carboxylate	C5H7NO2	mitochondrion
GLUT5SA[m]	L-Glutamate5-semialdehyde	C5H9NO3	mitochondrion
ARG[m]	L-Arginine	C6H14N4O2	mitochondrion
GSSG[p]	glutathione disulfide	C20H32N6O12S2	plastid
GSH[p]	glutathione	C10H16N3O6S	plastid
ASA[p]	ASCORBAT	C6H7O6	plastid
DHA[p]	dehydroascorbate	C6H6O6	plastid
MDHA[p]	monodehydroascorbate	C6H7O6	plastid
GSSG[c]	glutathione disulfide	C20H32N6O12S2	cytosol
GSH[c]	glutathione	C10H16N3O6S	cytosol
ASA[c]	ASCORBAT	C6H7O6	cytosol
DHA[c]	dehydroascorbate	C6H6O6	cytosol
MDHA[c]	monodehydroascorbate	C6H7O6	cytosol
SUPER-OXIDE[cell]	SUPER-OXIDE		cell
GABA[c]	4-aminobutanoate		cytosol
GABA[m]	4-aminobutanoate		mitochondrion
SSA[m]	succinate semialdehyde		mitochondrion
