# Supplementary material for: CO2 recycling by phosphoenolpyruvate carboxylase enables cassava leaf metabolism to tolerate low water availability
Source: Front Plant Sci. 2023 May 9;14:1159247. doi: 10.3389/fpls.2023.1159247 (PMC10204807; doi:10.3389/fpls.2023.1159247)
Supplement: Supplementary Table 1 — Characteristics of the leaf-MeCBM model. [file Table_1.xlsx]

## Sheet: Sheet1
Supplemental Table S1 Characteristics of the leaf-MeCBM model
Characteristics	leaf-MeCBM
Reactions	424
· Biochemical reactions
- Cytosol	73
- Chloroplast	238
- Mitochondria	34
- Peroxisome	7
· Biomass synthesis	6
· Intracellular transport
- Cytosol-Chloroplast	20
- Cytosol-Mitochondria	19
- Cytosol-Peroxisome	7
· Exchange with external environment	20
Metabolites	523
Genes	973
