# Supplementary material for: CO2 recycling by phosphoenolpyruvate carboxylase enables cassava leaf metabolism to tolerate low water availability
Source: Front Plant Sci. 2023 May 9;14:1159247. doi: 10.3389/fpls.2023.1159247 (PMC10204807; doi:10.3389/fpls.2023.1159247)
Supplement: Supplementary Table 2 — Leaf-MeCBM simulation of characteristic behaviors of leaf metabolism. [file Table_2.xlsx]

## Sheet: Sheet1
Supplementary Table S2 Leaf-MeCBM simulation of characteristic behaviors of leaf metabolism.
Metabolic behaviors of leaf metabolism	Reaction ID
Photosynthesis light-dependent reactions
• The leaf-MeCBM could imitate the photosynthetic metabolic process. It simulated light energy conversion through five major membrane protein complexes (i.e., photosystem II, cytochrome b6f, photosystem I, and ATP synthase) to generate chemical energy (ATP and NADPH) for cellular metabolism (Buchanan, Gruissem and Jones, 2015).	PSII Cyt b6f PSI FNR ATPS FQR MDH
• Cyclic electron flow (CEF) was inactive during simulation. CEF has been reported to play role for supplied extra ATP demand for primary metabolic processes when exposed to unfavorable conditions (Huang et al., 2015). The inactive CEF implied that the model represented a good balance of ATP/NADPH energy budget in the photosynthetic metabolic process.
Photorespiration process
• The leaf-MeCBM could mimic photorespiration typically occurring in the C3 plants under normal ambient conditions. The process was modeled at a carboxylation-to-oxygenation ratio of 3:1 according to the activity of Rubisco to metabolize CO2 and O2 in the mesophyll. The model could also represent metabolic conversion across the chloroplast, peroxisome, and mitochondria subcellular compartments re…	RBCS-C RBCS-O CAT GOGAT GS GGAT GOX SGAT GDC PGP HPR GLYK
• The model was able to simulate the association of carbon and nitrogen metabolism based on the connection of metabolic process linked to photorespiration and nitrogen assimilation. In brief, leaf-MeCBM predicted NH3 generation from the glycine decarboxylase reaction (GDC) in mitochondria, which was then assimilated via the GS-GOGAT cycle in chloroplast and cytosol (Bauwe, Hagemann and Fernie, 20…
• The model predicted that photorespiration was an energy-intensive process (consumed a large amount of NAD(P)H and ATP) reflecting its reported role in energy dissipation inside leaf metabolism (Wilhelm and Selmar, 2011).
Nitrogen assimilation process
• The leaf-MeCBM modeled nitrogen assimilation by converting the imported nitrate (NO3-), a major nitrogen source of leaves, through nitrate reductase (NR) and nitrite reductase (NiR) to form ammonia (NH3), which then was connected with carbon metabolism (Buchanan, Gruissem and Jones, 2015).	NR NiR GS GOGAT GDH
• The model could capture more activity of glutamate synthase (GS) in the chloroplast, corresponding to the major enzymatic protein isoform of GS found in leaves of most plant species.
• The model could predict the action of ferredoxin-dependent glutamate synthetase (Fd-GOGAT) in converting glutamine and oxoglutarate to glutamate, which represented the light-dependent function of the GOGAT enzyme observed in leaf tissue (Hodges, 2002).
Source of reducing power (NADH) in the cytosol
• The model simulated the common metabolic processes in leaves, in which chloroplast played a predominant role in supplying reducing metabolites (NADH) to cytosolic metabolism and supported ATP synthesis in mitochondria through the TCA cycle and oxidative phosphorylation. The prediction was similar to the simulated NAD(P)H fluxes in Arabidopsis leaves (Shameer, Ratcliffe and Sweetlove, 2019).	Malte/OAA shuttles at membrane of chloroplast, mitochondria, and peroxisome
Mitochondrial ATP is the main source of cytosolic ATP
• The model simulated the predominant function of mitochondrial metabolism in providing ATP to cytosolic metabolic processes, while the exported ATP from chloroplast happened only to dissipate over-produced energy under high-light conditions (Shameer, Ratcliffe and Sweetlove, 2019).	ATP/ADP antiporter between cytosol/ chloroplast and cytosol/ mitochondria
C4-photosynthetic enzyme activity in cassava leaves
• The leaf-MeCBM could capture the action of phosphoenolpyruvate carboxylase (PEPC; EC 4.1.1.31) in cassava leaves metabolism, consistent with its roles and activity as reported in cassava literature (Lopez et al., 1993; Alves, 2009).	PEPC
