# Supplementary material for: CO2 recycling by phosphoenolpyruvate carboxylase enables cassava leaf metabolism to tolerate low water availability
Source: Front Plant Sci. 2023 May 9;14:1159247. doi: 10.3389/fpls.2023.1159247 (PMC10204807; doi:10.3389/fpls.2023.1159247)
Supplement: Supplementary Table 3 — Abbreviation and full names. [file Table_3.xlsx]

## Sheet: Sheet1
Supplementary Table S3 Abbreviations and full names.
Abbreviation	Name
6PGD	6-phosphogluconolactonase
ACO1	isocitrate hydrolyase
ACO2	citrate hydrolyase
AKGDH	2-oxoglutarate dehydrogenase
ALD	Fructose-bisphosphate aldolase
APS	Glucose-1-phosphate adenylyltransferase
ATPS	ATP synthase
CAT	catalase-peroxidase
CAT	Catalase
CCOR	cytochrome c oxidoreductase
COX	cytochrome c oxidase
COX	Cytochrome c oxidase (complex IV)
CSY	Citrate synthase
Cyt b6f	Cytochrome b6f
ENO1	Phosphopyruvate hydratase
FBP1	Fructose-bisphosphatase
Fd-GOGAT	Ferredoxin-dependent glutamate synthase
Fd-NiR	Ferredoxin-dependent nitrite reductase
FNR	ferredoxin-NADP(+) reductase
FNR	Ferredoxin--NADP(+) reductase
FNR	Ferredoxin-NADP+ Reductase
FQR	Ferredoxin-plastoquinone reductase
FUM	Fumarate hydratase
G6DH	Glucose-6-phosphate 1-dehydrogenase
GAPDH	glyceraldehyde phosphate dehydrogenase
GAPN	Glyceraldehyde-3-phosphate dehydrogenase (NADP+)
GDC	glycine decarboxylase
GGAT	Glycine aminotransferase
GLN	glutamate ammonia ligase
GLYK	glycerate kinase
GOGAT	Glutamate synthase (Glutamine oxoglutarate aminotransferase)
GOX	glycolate oxidase
GS	Glu synthase (ferredoxin dependent)
GS	Glutamine synthetase
HPR	hydroxypyruvate reductase
HXK	hexokinase
IDH	Isocitrate dehydrogenase (NAD+)
IDP	Isocitrate dehydrogenase (NADP+)
MDH	malate dehydrogenase
MDH-NADH	NADPH-dependent malate dehydrogenase
MDH-NADPH	NADPH-dependent malate dehydrogenase
mETC	mitochondrial electron transport chain
NAD9	NADH dehydrogenase
NAD9	NADH-coenzyme Q oxidoreductase (complex I)
NAD-ME	NAD-dependent malic enzyme
NAPD-ME	NADP-dependent malic enzyme
NDH	NAD(P)H-dehydrogenase
NR	Nitrate reductase
OPPP	Oxidative Pentose Phosphate Pathway
PEPC	phosphoenolpyruvate carboxylase
PEPCK	Phosphoenolpyruvate carboxykinase (ATP)
PGI	Glucose-6-phosphate isomerase
PGK	phosphoglycerate kinase
PGLYCM	Phosphoglycerate mutase
PGM	Phosphoglucomutase
PGP	phosphoglycolate phosphatase
PPDK	Pyruvate phosphate dikinase
PPS	Pyruvate,water dikinase
PRK	phosphoribulokinase
PSI	Photosynthetic light-dependent reactions
PSII	Photosynthetic light-dependent reactions
PYK	Pyruvate kinase
RBCS-C	ribulose-1,5-bisphosphate carboxylase
RBCS-O	ribulose-1,5-bisphosphate oxygenase
RPE	ribulose-5-phosphate-3-epimerase
RPE	ribulose phosphate 3-epimerase
RPI	Ribose 5-phosphate epimerase
SBP	Sedoheptulose-bisphosphatase
SBPGL	Sedoheptulose 1,7-bisphosphate D-glyceraldehyde-3-phosphate-lyase
SDH	Succinate-Q oxidoreductase (complex II)
SGAT	serine glyoxylate aminotransferase
SHM	Glycine hydroxymethyltransferase
SPP	Sucrose-phosphatase
SPS	Sucrose-phosphate synthase
SS	Starch synthase
SUCLG	Succinate--CoA ligase (ADP-forming)
SUS	Sucrose synthase
TALA	Transaldolase
TCA cycle	tricarboxylic acid cycle
TKT	transketolase
TPI	triose phosphate isomerase
UGP	UTP--glucose-1-phosphate uridylyltransferase
